# Supplementary material for: The salivary microbiome as an indicator of carcinogenesis in patients with oropharyngeal squamous cell carcinoma: A pilot study
Source: Sci Rep. 2017 Jul 19;7:5867. doi: 10.1038/s41598-017-06361-2 (PMC5517471; doi:10.1038/s41598-017-06361-2)
Supplement: Supplementary file 1 — Supplementary table [file 41598_2017_6361_MOESM1_ESM.xls]

## Sheet: Supplementary Table 1
Supplementary Table 1: OTU Table. SSC refers to tumour patient, H to healthy control. Number of sequences and OTUs per sample are given at the end of the table.
Taxonomy and OTU No. (last digits)	SCC_01	SCC_02	SCC_04	SCC_05	SCC_06	SCC_07	SCC_08	SCC_09	SCC_10	SCC_11	SCC_12	H_15	H_16	H_17	H_18	H_19	H_20	H_21	H_22	H_23	H_24	H_25
Bacteria;Firmicutes;Bacilli;Lactobacillales;Streptococcaceae;Streptococcus;1083194	7968	33003	17547	2754	6342	4235	5703	1397	20381	17963	16421	49845	24657	13802	31478	8762	10152	19472	6291	9549	10825	5479
Bacteria;Actinobacteria;Actinobacteria;Actinomycetales;Micrococcaceae;Rothia;mucilaginosa;1017181	1618	12527	41	385	8434	7528	7066	8509	19772	23532	20965	7267	47803	25339	49068	3890	11320	7794	3747	15336	14373	13206
Bacteria;Proteobacteria;Betaproteobacteria;Neisseriales;Neisseriaceae;Neisseria;subflava;1084952	21450	14944	3	676	160	10493	508	0	1805	25	3330	1802	39574	6828	7350	5134	3146	1518	46421	7551	9447	40709
Bacteria;Firmicutes;Clostridia;Clostridiales;Veillonellaceae;Veillonella;dispar;585419	11031	1876	3139	6055	9621	4154	14246	7275	10335	31689	24289	1305	2769	14227	2579	8306	12185	14128	14132	7371	4040	8719
Bacteria;Proteobacteria;Gammaproteobacteria;Pasteurellales;Pasteurellaceae;Haemophilus;865469	1893	8243	2331	1907	8526	3894	1904	0	2622	145	20359	2846	11799	9276	8581	17595	23291	18996	24364	3711	27221	10021
Bacteria;Firmicutes;Bacilli;Lactobacillales;Streptococcaceae;Streptococcus;968954	491	16210	440	3270	8994	4553	5661	1685	8731	27469	11941	5474	5834	10507	24729	3060	10409	8174	5854	10993	4210	7060
Bacteria;Bacteroidetes;Bacteroidia;Bacteroidales;Prevotellaceae;Prevotella;melaninogenica;4307652	10121	757	261	1139	8192	4368	1111	0	13928	26	11395	114	907	9487	180	14778	4451	24095	5832	9330	8298	25233
Bacteria;Firmicutes;Bacilli;Lactobacillales;Streptococcaceae;Streptococcus;579608	24	57	1197	103	7632	8610	5	2125	2168	16976	9738	1509	1583	6475	4018	1278	5549	2420	2047	19919	5873	6946
Bacteria;Fusobacteria;Fusobacteriia;Fusobacteriales;Fusobacteriaceae;Fusobacterium;938948	1020	11557	2881	2688	8512	7411	2875	186	4293	19	1216	1969	2429	6757	1922	3356	7822	3451	11411	1072	6829	4736
Bacteria;Actinobacteria;Actinobacteria;Actinomycetales;Micrococcaceae;Rothia;dentocariosa;510422	3300	1952	4761	41	0	95	1715	96	6469	6840	418	30812	454	806	298	297	767	182	270	944	108	33
Bacteria;Proteobacteria;Epsilonproteobacteria;Campylobacterales;Campylobacteraceae;Campylobacter;300432	528	165	168	3616	5432	1899	520	1977	180	45	19373	148	463	12290	739	809	1525	3033	1648	998	977	2891
Bacteria;Firmicutes;Bacilli;Lactobacillales;1059729	9390	1474	2008	509	4081	3485	2010	17	2972	81	2302	1382	2723	2048	8102	2740	1883	3142	2983	1214	2452	1560
Bacteria;Firmicutes;Bacilli;Gemellales;Gemellaceae;1074210	30	3532	1889	549	4205	2098	2067	6	2088	25	1493	4008	2220	2838	18671	1241	1349	2969	4023	1058	864	708
Bacteria;Bacteroidetes;Bacteroidia;Bacteroidales;Porphyromonadaceae;Porphyromonas;530164	2518	5821	0	1602	3684	35	403	0	267	3	577	669	1879	1557	372	7358	909	4258	5118	387	10006	4037
Bacteria;Firmicutes;Clostridia;Clostridiales;Veillonellaceae;Selenomonas;561537	1015	212	1534	15462	93	2284	612	10302	1703	9	2928	3782	671	2260	50	354	2098	1145	203	202	146	789
Bacteria;Firmicutes;Clostridia;Clostridiales;Veillonellaceae;Selenomonas;92263	350	23	1279	4153	2	2464	91	29149	388	0	142	171	199	208	8	14	832	64	40	2	1	60
Bacteria;Actinobacteria;Actinobacteria;Actinomycetales;Actinomycetaceae;Actinomyces;787709	894	481	239	4564	3698	1336	3728	177	4022	97	4220	57	268	2816	1270	1342	984	1190	3004	1047	442	827
Bacteria;Bacteroidetes;Bacteroidia;Bacteroidales;Prevotellaceae;Prevotella;nanceiensis;898309	894	401	0	717	86	0	5	0	729	0	620	61	112	76	13	13674	810	1554	7074	72	3667	4896
Bacteria;Firmicutes;Clostridia;Clostridiales;4432435	121	46	6	27969	0	554	40	0	23	5	130	1695	844	802	9	48	558	333	915	77	96	64
Bacteria;Bacteroidetes;Bacteroidia;Bacteroidales;Prevotellaceae;Prevotella;melaninogenica;4307391	1851	13	116	10462	1	43	1849	1698	374	83	4131	58	75	3719	226	697	3378	3756	71	602	199	60
Bacteria;Bacteroidetes;Bacteroidia;Bacteroidales;Prevotellaceae;Prevotella;melaninogenica;935742	3813	175	5216	120	1	609	4115	916	31	4	1144	328	226	920	452	1914	2568	3933	621	1973	560	245
Bacteria;Bacteroidetes;Bacteroidia;Bacteroidales;Prevotellaceae;Prevotella;851822	1538	97	568	3669	726	179	2237	2270	756	6	6282	186	212	1753	148	2112	1356	2048	363	858	433	1514
Bacteria;Bacteroidetes;Bacteroidia;Bacteroidales;Prevotellaceae;Prevotella;705241	6203	21	971	4922	653	37	2343	73	69	2	572	6	193	1079	11	564	359	3693	1016	399	1303	2494
Bacteria;Bacteroidetes;Bacteroidia;Bacteroidales;Prevotellaceae;Prevotella;melaninogenica;1066621	3044	99	22	323	407	417	570	24	1372	1	1476	27	234	931	35	4604	1532	5677	624	1789	906	2658
Bacteria;Proteobacteria;Betaproteobacteria;Burkholderiales;Burkholderiaceae;Lautropia;1084417	1152	449	0	243	0	1467	41	0	449	29	1427	58	1149	11085	0	144	388	1196	463	5984	3	330
Bacteria;Firmicutes;Clostridia;Clostridiales;Lachnospiraceae;Oribacterium;749837	387	201	32	456	2686	1200	265	49	92	16	2358	105	393	7465	40	406	253	1413	641	2640	470	369
Bacteria;Bacteroidetes;Bacteroidia;Bacteroidales;Prevotellaceae;Prevotella;melaninogenica;535359	2128	48	32	11	24	186	1155	29	616	1	315	17	124	165	249	2894	749	9273	301	1375	398	368
Bacteria;Bacteroidetes;Bacteroidia;Bacteroidales;Porphyromonadaceae;Porphyromonas;2613485	73	614	962	1	3	8699	0	91	1189	7	20	7	1681	2635	2952	0	1049	0	58	0	0	0
Bacteria;Bacteroidetes;Bacteroidia;Bacteroidales;[Paraprevotellaceae];[Prevotella];4310396	503	15	2874	1127	0	203	471	7	7	2	598	17	13	675	297	4687	159	237	59	118	7770	152
Bacteria;Firmicutes;Clostridia;Clostridiales;Veillonellaceae;Megasphaera;511378	1803	16	82	2087	1656	87	4698	105	211	4	5934	21	43	802	108	254	483	797	97	451	67	177
Bacteria;Actinobacteria;Actinobacteria;Actinomycetales;Actinomycetaceae;Actinomyces;960871	682	43	18	480	1214	142	3934	32	1406	3	2611	18	331	1072	192	154	679	319	2949	1840	234	236
Bacteria;Firmicutes;Clostridia;Clostridiales;Veillonellaceae;Veillonella;dispar;342427	1335	33	98	1332	849	494	2247	620	633	3937	2636	75	79	1174	333	213	644	437	84	445	149	197
Bacteria;Bacteroidetes;Bacteroidia;Bacteroidales;Porphyromonadaceae;Porphyromonas;endodontalis;1938	13	242	1043	253	0	7305	320	14	487	1	105	535	6214	208	108	66	670	95	188	81	20	10
Bacteria;Actinobacteria;Coriobacteriia;Coriobacteriales;Coriobacteriaceae;Atopobium;4451251	336	45	218	274	1905	723	2301	152	1190	133	4782	19	38	1829	226	726	408	893	661	510	136	170
Bacteria;Actinobacteria;Actinobacteria;Actinomycetales;Corynebacteriaceae;Corynebacterium;1080820	346	200	0	32	0	46	34	0	498	2	201	14793	80	300	16	84	265	40	0	77	2	30
Bacteria;Actinobacteria;Actinobacteria;Actinomycetales;Actinomycetaceae;Actinomyces;1108638	545	2036	3484	8	0	44	124	296	3468	284	115	5203	31	225	14	120	339	19	40	61	5	9
Bacteria;Bacteroidetes;Bacteroidia;Bacteroidales;Prevotellaceae;Prevotella;melaninogenica;530206	1630	49	71	858	126	187	1110	197	408	3	1341	10	849	889	176	722	914	3933	126	373	228	230
Bacteria;Firmicutes;Clostridia;Clostridiales;Veillonellaceae;Selenomonas;New.Reference96	132	6	36	7968	91	407	127	1687	15	0	1187	3	11	364	16	60	156	251	35	51	68	268
Bacteria;Firmicutes;Erysipelotrichi;Erysipelotrichales;Erysipelotrichaceae;Bulleidia;851938	57	154	473	624	597	487	2125	299	280	3	1553	35	111	1172	63	1165	441	953	374	134	245	140
Bacteria;Actinobacteria;Actinobacteria;Actinomycetales;Micrococcaceae;Rothia;aeria;4297838	40	872	2	0	0	0	34	0	7155	62	32	207	226	699	8	23	16	299	54	976	20	15
Bacteria;Tenericutes;Mollicutes;Acholeplasmatales;Acholeplasmataceae;Acholeplasma;121566	0	7	2662	0	1	7658	0	0	0	0	0	0	0	0	0	0	0	0	0	0	0	0
Bacteria;Fusobacteria;Fusobacteriia;Fusobacteriales;Leptotrichiaceae;Leptotrichia;1042850	2070	1	8	432	0	230	2125	250	63	1	357	1366	99	1045	49	339	305	278	178	71	149	729
Bacteria;Firmicutes;Bacilli;Lactobacillales;949789	1277	352	27	68	351	556	346	1	646	21	425	259	329	399	1979	412	351	624	463	242	424	235
Bacteria;Firmicutes;Bacilli;Lactobacillales;Streptococcaceae;Streptococcus;516611	2	24	36	2	89	294	0	32	513	1013	739	745	309	296	755	278	558	493	183	1576	989	593
Bacteria;Proteobacteria;Betaproteobacteria;Neisseriales;Neisseriaceae;Neisseria;470724	18	708	0	1	0	11	0	0	179	7	1351	21	1021	4212	169	0	29	707	287	490	6	35
Bacteria;Firmicutes;Bacilli;Lactobacillales;Streptococcaceae;Streptococcus;584109	982	970	26	7	19	119	271	53	795	297	126	328	496	115	1705	511	365	633	207	253	472	250
Bacteria;Proteobacteria;Gammaproteobacteria;Pasteurellales;Pasteurellaceae;Actinobacillus;893979	4	390	1	1	11	786	78	0	19	0	39	83	905	56	565	2922	42	871	87	1602	127	387
Bacteria;Firmicutes;Bacilli;Lactobacillales;Lactobacillaceae;Lactobacillus;New.Reference97	6	0	0	0	31	1	0	119	1	8615	4	0	0	0	3	0	0	0	0	0	0	0
Bacteria;Fusobacteria;Fusobacteriia;Fusobacteriales;Leptotrichiaceae;42256	0	10	51	1	0	4651	0	102	7	0	0	0	3687	1	0	0	0	0	0	0	0	0
Bacteria;Firmicutes;Clostridia;Clostridiales;Lachnospiraceae;Catonella;122517	13	178	1415	12	541	985	30	494	79	3	402	106	193	1983	22	110	265	183	116	479	255	142
Bacteria;Firmicutes;Bacilli;Lactobacillales;1111582	1247	607	32	23	119	189	246	0	657	1	279	374	292	239	1469	499	223	481	415	91	278	141
Bacteria;Proteobacteria;Gammaproteobacteria;Pasteurellales;Pasteurellaceae;Haemophilus;parainfluenzae;971907	117	298	16	68	334	198	54	0	44	3	863	72	780	578	306	284	726	387	1515	189	660	295
Bacteria;Actinobacteria;Actinobacteria;Actinomycetales;Actinomycetaceae;Actinomyces;875735	325	18	7	50	341	450	540	108	1140	26	702	3	29	1717	927	63	236	11	502	240	34	148
Bacteria;Firmicutes;Bacilli;Lactobacillales;Streptococcaceae;Streptococcus;1082539	145	1063	28	35	227	249	325	15	585	337	441	103	620	681	504	116	306	429	185	908	105	135
Bacteria;Bacteroidetes;Bacteroidia;Bacteroidales;Prevotellaceae;Prevotella;intermedia;1004910	42	355	451	53	8	75	21	0	479	1	10	6	452	967	1035	1608	500	17	41	535	4	10
Bacteria;Bacteroidetes;Bacteroidia;Bacteroidales;Prevotellaceae;Prevotella;melaninogenica;4308270	502	60	1	56	161	213	106	0	556	1	642	6	47	405	2	988	307	919	195	296	367	732
Bacteria;Actinobacteria;Actinobacteria;Bifidobacteriales;Bifidobacteriaceae;1136387	68	4	6	89	0	7	1	1323	31	4663	50	1	0	28	0	0	2	2	0	3	0	0
Bacteria;Firmicutes;Clostridia;Clostridiales;4329788	207	118	466	1811	42	117	247	528	13	0	237	16	148	783	34	330	629	24	0	255	199	3
Bacteria;Proteobacteria;Epsilonproteobacteria;Campylobacterales;Campylobacteraceae;Campylobacter;430191	192	106	133	107	3	2025	78	40	399	0	754	101	308	618	194	37	803	197	38	36	5	26
Bacteria;Firmicutes;Bacilli;Lactobacillales;Lactobacillaceae;Lactobacillus;592160	0	0	0	23	4	0	0	0	3	5931	9	33	0	9	0	0	0	0	0	20	0	0
Bacteria;Firmicutes;Bacilli;Lactobacillales;Streptococcaceae;Streptococcus;anginosus;217734	116	332	1628	72	0	101	82	1009	223	48	131	269	622	59	210	27	742	16	27	19	8	23
Bacteria;Firmicutes;Clostridia;Clostridiales;Veillonellaceae;Veillonella;915452	9	2	4672	1	0	245	197	113	72	0	176	18	54	1	0	2	7	20	8	11	0	0
Bacteria;TM7;TM7-3;4016971	42	1	91	195	727	18	176	9	18	4	1870	0	47	2055	14	10	18	13	94	109	54	3
Bacteria;Bacteroidetes;Bacteroidia;Bacteroidales;[Paraprevotellaceae];[Prevotella];93000	49	575	1396	32	1	38	14	13	8	0	31	3	0	14	6	1190	5	100	927	75	138	680
Bacteria;Firmicutes;Bacilli;925707	132	395	66	41	37	42	243	48	489	341	310	711	376	234	631	138	188	296	100	130	122	65
Bacteria;Firmicutes;Clostridia;Clostridiales;Veillonellaceae;Veillonella;parvula;518743	103	135	95	141	121	65	252	214	481	294	420	52	144	317	32	267	420	415	418	226	135	253
Bacteria;Firmicutes;Clostridia;Clostridiales;[Mogibacteriaceae];14159	81	10	67	0	69	224	409	0	58	0	48	36	26	227	6	635	77	1272	865	74	402	355
Bacteria;Proteobacteria;Gammaproteobacteria;Pasteurellales;Pasteurellaceae;Aggregatibacter;862115	51	1078	0	563	0	14	7	0	105	0	1	3	575	8	0	5	0	1055	58	820	2	433
Bacteria;Fusobacteria;Fusobacteriia;Fusobacteriales;Leptotrichiaceae;Leptotrichia;904227	575	128	0	0	0	20	4	0	124	1	206	2671	257	182	1	180	135	156	37	46	1	32
Bacteria;Bacteroidetes;Bacteroidia;Bacteroidales;Prevotellaceae;Prevotella;515747	24	75	966	188	1	394	199	1306	41	0	44	264	21	126	309	144	277	17	22	30	30	17
Bacteria;Actinobacteria;Actinobacteria;Actinomycetales;Corynebacteriaceae;Corynebacterium;durum;1068572	295	273	0	19	0	20	9	0	1012	1	114	2096	35	389	13	33	79	38	38	11	3	0
Bacteria;Bacteroidetes;Bacteroidia;Bacteroidales;[Paraprevotellaceae];[Prevotella];tannerae;2714267	90	349	314	181	0	384	369	55	975	1	163	170	169	143	86	117	198	412	93	44	4	61
Bacteria;Firmicutes;Clostridia;Clostridiales;Veillonellaceae;Selenomonas;4332636	32	2	501	485	0	156	97	2363	139	0	78	170	17	13	15	5	127	76	6	8	21	7
Bacteria;Firmicutes;Clostridia;Clostridiales;Lachnospiraceae;922397	1098	19	10	7	308	50	774	16	47	2	158	730	22	199	32	92	180	44	25	46	73	16
Bacteria;Firmicutes;Bacilli;Lactobacillales;Aerococcaceae;1065569	1911	554	0	3	0	13	50	0	41	15	91	5	320	145	84	35	56	253	68	206	35	34
Bacteria;Proteobacteria;Gammaproteobacteria;Pasteurellales;Pasteurellaceae;Aggregatibacter;segnis;92231	126	46	0	1	0	138	44	0	103	3	179	431	1277	587	32	497	1	245	0	198	9	0
Bacteria;Firmicutes;Clostridia;Clostridiales;Veillonellaceae;Dialister;403701	1053	37	122	55	0	399	321	3	275	0	18	89	205	197	109	66	718	59	31	21	17	5
Bacteria;Bacteroidetes;Bacteroidia;Bacteroidales;Prevotellaceae;Prevotella;nigrescens;2195	21	107	640	29	0	775	324	20	79	0	71	669	82	0	46	242	478	47	66	4	48	44
Bacteria;Fusobacteria;Fusobacteriia;Fusobacteriales;Leptotrichiaceae;Leptotrichia;1927234	288	142	0	17	0	34	135	0	136	2	138	162	144	1084	41	66	352	106	109	30	559	227
Bacteria;Bacteroidetes;Flavobacteriia;Flavobacteriales;Flavobacteriaceae;Capnocytophaga;987790	372	35	27	1668	0	27	148	9	66	0	284	112	44	302	106	22	323	140	23	21	7	21
Bacteria;Firmicutes;Clostridia;Clostridiales;Peptostreptococcaceae;Filifactor;422295	61	115	361	0	0	1341	0	8	336	1	32	95	261	393	362	0	226	1	0	1	0	0
Bacteria;Bacteroidetes;Bacteroidia;Bacteroidales;Prevotellaceae;Prevotella;73324	279	5	374	51	0	83	116	174	138	0	156	122	28	184	19	141	887	466	22	72	153	40
Bacteria;TM7;TM7-3;CW040;F16;39443	1	1	84	4	884	251	22	218	2	1	61	2	10	1715	0	5	43	8	107	36	21	2
Bacteria;Firmicutes;Clostridia;Clostridiales;Lachnospiraceae;71649	126	344	0	6	319	327	130	22	127	0	65	133	57	74	17	303	209	40	604	35	446	76
Bacteria;Firmicutes;Clostridia;Clostridiales;[Tissierellaceae];Parvimonas;851704	53	287	201	238	0	288	130	40	505	1	29	315	287	401	117	60	457	7	15	9	7	6
Bacteria;Firmicutes;Bacilli;Lactobacillales;Streptococcaceae;Streptococcus;1078207	59	199	580	43	166	56	84	29	188	423	185	248	139	159	292	60	120	129	69	63	89	57
Bacteria;Proteobacteria;Betaproteobacteria;Neisseriales;Neisseriaceae;Neisseria;New.Reference45	324	504	0	10	1	166	7	0	57	1	81	47	547	143	273	94	51	18	375	136	166	379
Bacteria;Fusobacteria;Fusobacteriia;Fusobacteriales;Leptotrichiaceae;Leptotrichia;4440191	19	13	0	103	0	45	31	0	2	0	315	1301	99	544	21	13	531	283	17	10	3	0
Bacteria;Firmicutes;Clostridia;Clostridiales;[Tissierellaceae];Parvimonas;1866742	195	800	40	0	0	140	53	0	284	0	3	3	72	1	74	206	0	278	951	14	112	107
Bacteria;Firmicutes;Bacilli;Lactobacillales;Streptococcaceae;Streptococcus;4297222	1	0	8	7	0	1	2	1766	0	957	0	144	0	104	3	1	285	0	0	0	0	0
Bacteria;Firmicutes;Bacilli;Lactobacillales;Streptococcaceae;Streptococcus;New.Reference87	34	442	4	0	17	16	110	1	235	95	100	392	249	146	911	27	124	112	12	62	59	80
Bacteria;Firmicutes;Clostridia;Clostridiales;Veillonellaceae;Veillonella;4440670	128	0	2	183	0	0	564	29	0	1496	554	0	0	0	26	37	186	0	6	3	0	0
Bacteria;Firmicutes;Bacilli;Lactobacillales;Streptococcaceae;Streptococcus;sobrinus;4309550	0	0	8	0	0	0	0	0	0	3169	0	0	0	23	0	0	0	0	0	0	0	0
Bacteria;Actinobacteria;Actinobacteria;Actinomycetales;Micrococcaceae;Rothia;mucilaginosa;866280	28	306	2	3	32	71	21	146	499	832	27	170	96	312	141	12	49	4	3	301	47	82
Bacteria;Proteobacteria;Gammaproteobacteria;Pasteurellales;Pasteurellaceae;Aggregatibacter;579141	13	198	0	2	1	9	1	0	118	0	60	239	829	6	33	190	1	190	103	101	206	779
Bacteria;Tenericutes;Mollicutes;Mycoplasmatales;Mycoplasmataceae;Mycoplasma;594001	240	2	330	17	0	1265	38	153	152	1	0	0	16	100	12	0	732	0	0	5	0	0
Bacteria;Bacteroidetes;Bacteroidia;Bacteroidales;[Paraprevotellaceae];[Prevotella];4419379	2	15	2946	0	0	28	0	0	5	0	0	0	3	2	0	0	0	0	26	3	0	0
Bacteria;Bacteroidetes;Flavobacteriia;Flavobacteriales;[Weeksellaceae];4298633	110	121	0	80	112	35	21	0	58	0	126	8	63	493	160	162	105	96	1078	32	93	56
Bacteria;Actinobacteria;Actinobacteria;Bifidobacteriales;Bifidobacteriaceae;Scardovia;2438948	0	0	0	0	0	24	0	0	2	2909	0	0	0	5	0	0	1	0	0	0	0	0
Bacteria;Fusobacteria;Fusobacteriia;Fusobacteriales;Leptotrichiaceae;Leptotrichia;31235	508	0	0	0	0	93	41	0	13	0	1059	13	162	181	13	44	391	101	125	39	150	0
Bacteria;Firmicutes;Bacilli;Lactobacillales;Streptococcaceae;Streptococcus;New.Reference77	190	157	22	18	39	24	314	11	214	153	273	58	82	127	114	154	192	310	136	140	36	98
Bacteria;Firmicutes;Bacilli;Lactobacillales;Streptococcaceae;Streptococcus;967427	32	179	19	38	87	54	65	25	163	364	190	177	103	158	304	103	271	97	58	168	111	91
Bacteria;Proteobacteria;Gammaproteobacteria;Pasteurellales;Pasteurellaceae;Haemophilus;parainfluenzae;1086274	27	161	36	28	256	49	24	0	43	0	275	41	287	141	90	223	246	263	242	82	196	103
Bacteria;Firmicutes;Bacilli;Lactobacillales;Streptococcaceae;Streptococcus;888300	3	2	45	6	292	344	0	95	28	552	377	26	34	249	58	19	121	37	50	326	79	66
Bacteria;Actinobacteria;Actinobacteria;Actinomycetales;Actinomycetaceae;Actinomyces;888466	66	391	17	0	1	4	16	18	681	76	10	1411	8	17	1	9	60	2	4	0	0	7
Bacteria;Firmicutes;Clostridia;Clostridiales;Lachnospiraceae;Moryella;714766	701	32	5	115	969	31	568	12	8	0	23	124	3	26	6	10	47	0	6	12	13	0
Bacteria;Firmicutes;Clostridia;Clostridiales;Peptostreptococcaceae;Peptostreptococcus;527630	330	27	189	40	0	118	61	0	197	0	0	15	77	10	22	356	63	580	154	6	243	123
Bacteria;Bacteroidetes;Bacteroidia;Bacteroidales;[Paraprevotellaceae];[Prevotella];269907	282	54	284	0	0	0	0	52	86	0	0	1	423	1	0	93	90	313	101	94	95	623
Bacteria;Firmicutes;Bacilli;Lactobacillales;Streptococcaceae;Streptococcus;586458	28	211	19	4	18	19	35	6	202	218	91	592	365	113	347	23	43	105	6	39	72	23
Bacteria;Firmicutes;Bacilli;Lactobacillales;Streptococcaceae;Streptococcus;New.Reference22	22	197	14	1	13	6	24	1	259	105	81	634	306	129	466	22	45	44	6	55	71	36
Bacteria;Synergistetes;Synergistia;Synergistales;Dethiosulfovibrionaceae;TG5;754684	22	9	324	62	0	331	285	283	275	1	1	63	190	170	162	2	285	0	16	4	0	0
Bacteria;Fusobacteria;Fusobacteriia;Fusobacteriales;Leptotrichiaceae;Leptotrichia;4306055	40	589	0	594	0	142	20	0	227	0	23	2	37	402	2	104	79	28	43	44	0	78
Bacteria;Proteobacteria;Gammaproteobacteria;Pasteurellales;Pasteurellaceae;Haemophilus;parainfluenzae;897109	20	423	23	48	73	50	15	0	18	0	237	31	247	258	60	165	215	114	196	40	149	50
Bacteria;Bacteroidetes;Bacteroidia;Bacteroidales;Prevotellaceae;Prevotella;851961	0	11	0	0	0	246	49	1243	359	0	0	136	359	3	1	0	16	0	0	0	6	0
Bacteria;Bacteroidetes;Bacteroidia;Bacteroidales;Prevotellaceae;Prevotella;146094	33	14	6	20	0	665	73	11	50	2	0	9	45	257	32	80	1025	1	23	4	76	0
Bacteria;Proteobacteria;Epsilonproteobacteria;Campylobacterales;Campylobacteraceae;Campylobacter;114621	120	44	194	81	0	88	28	411	51	4	48	110	7	425	21	100	632	12	28	3	4	3
Bacteria;SR1;4330849	0	0	0	0	0	0	0	0	1	0	0	0	42	0	0	0	0	6	2294	32	0	37
Bacteria;Firmicutes;Clostridia;Clostridiales;Veillonellaceae;Dialister;535901	52	71	215	652	0	151	264	1	199	0	6	109	164	61	35	44	334	3	12	1	6	10
Bacteria;Bacteroidetes;Bacteroidia;Bacteroidales;Prevotellaceae;Prevotella;4307006	3	1	76	49	0	182	76	6	266	2	1	29	202	533	189	0	686	0	0	3	0	0
Bacteria;Bacteroidetes;Bacteroidia;Bacteroidales;Prevotellaceae;Prevotella;melaninogenica;380	231	5	1	82	5	19	134	19	146	0	319	2	6	102	3	354	134	299	34	63	55	288
Bacteria;Bacteroidetes;Bacteroidia;Bacteroidales;Prevotellaceae;Prevotella;22951	2	3	846	0	1	742	183	17	159	0	6	57	51	0	213	0	0	0	0	0	1	0
Bacteria;Firmicutes;Clostridia;Clostridiales;Veillonellaceae;3581088	19	0	28	16	0	84	9	1862	6	4	16	16	2	90	0	0	100	0	0	0	0	0
Bacteria;Proteobacteria;Epsilonproteobacteria;Campylobacterales;Campylobacteraceae;Campylobacter;32546	14	13	143	0	0	1488	60	0	154	0	0	0	164	0	147	0	0	0	0	0	0	0
Bacteria;Proteobacteria;Betaproteobacteria;Neisseriales;Neisseriaceae;Neisseria;516198	387	120	0	1	1	109	33	0	46	0	86	19	467	252	112	22	69	54	158	98	44	90
Bacteria;Firmicutes;Clostridia;Clostridiales;Lachnospiraceae;Moryella;New.Reference84	1	85	0	0	0	0	41	0	111	1	348	24	41	607	1	60	193	81	126	138	131	43
Bacteria;Actinobacteria;Coriobacteriia;Coriobacteriales;Coriobacteriaceae;Atopobium;524725	388	7	241	13	24	241	83	78	57	10	105	28	10	42	8	53	559	9	20	14	10	1
Bacteria;Bacteroidetes;Bacteroidia;Bacteroidales;Prevotellaceae;Prevotella;1033687	148	13	10	255	1	14	271	139	97	0	245	10	157	74	6	164	137	138	11	51	18	40
Bacteria;Firmicutes;Bacilli;Lactobacillales;584241	134	13	9	6	18	137	24	1	146	3	176	80	67	65	161	121	109	82	140	116	205	118
Bacteria;Firmicutes;Clostridia;Clostridiales;Veillonellaceae;Veillonella;parvula;4422456	44	0	44	12	1	21	333	231	4	920	3	7	17	57	20	30	13	86	30	16	0	1
Bacteria;Synergistetes;Synergistia;Synergistales;Dethiosulfovibrionaceae;TG5;68345	39	9	338	124	0	246	188	302	153	0	0	122	75	0	75	1	203	0	1	0	0	0
Bacteria;Firmicutes;Clostridia;Clostridiales;Veillonellaceae;Schwartzia;676367	112	0	812	102	0	112	160	163	77	0	3	20	15	174	26	1	30	3	4	5	1	3
Bacteria;Firmicutes;Clostridia;Clostridiales;Veillonellaceae;Schwartzia;237288	60	4	345	10	0	185	9	1003	8	0	22	18	1	80	4	1	55	1	6	3	0	0
Bacteria;Bacteroidetes;Bacteroidia;Bacteroidales;[Paraprevotellaceae];[Prevotella];2469654	209	5	53	20	0	267	38	11	243	0	0	34	96	75	27	96	197	146	156	55	20	0
Bacteria;Bacteroidetes;Bacteroidia;Bacteroidales;Prevotellaceae;Prevotella;543032	2	4	273	0	0	674	0	0	0	0	0	0	336	451	0	0	0	0	0	0	0	0
Bacteria;Firmicutes;Bacilli;Lactobacillales;Streptococcaceae;New.Reference72	208	176	14	1	2	16	46	0	223	1	55	122	79	32	348	99	58	83	52	15	63	14
Bacteria;Bacteroidetes;Bacteroidia;Bacteroidales;Prevotellaceae;Prevotella;intermedia;246785	0	182	267	0	0	42	0	0	272	0	3	0	145	18	521	0	221	0	14	18	0	0
Bacteria;SR1;4400869	143	133	347	0	0	749	2	16	14	1	0	0	52	172	0	42	0	24	0	2	0	0
Bacteria;Bacteroidetes;Bacteroidia;Bacteroidales;Prevotellaceae;Prevotella;114813	6	24	163	0	0	794	33	20	111	0	0	16	151	213	69	0	80	0	0	0	0	0
Bacteria;Proteobacteria;Betaproteobacteria;Neisseriales;Neisseriaceae;1020605	331	41	0	39	0	12	10	0	100	4	192	37	124	95	127	62	236	54	63	56	45	51
Bacteria;Firmicutes;Bacilli;Lactobacillales;Streptococcaceae;Streptococcus;59566	37	433	24	3	3	77	48	0	187	138	41	82	146	49	79	25	29	114	31	81	19	11
Bacteria;Firmicutes;Bacilli;Lactobacillales;Streptococcaceae;Streptococcus;3840	19	353	11	6	26	8	7	0	73	0	68	34	222	77	116	181	59	208	36	57	77	19
Bacteria;Firmicutes;Bacilli;Lactobacillales;Streptococcaceae;Streptococcus;529233	8	291	38	5	14	16	30	2	102	39	42	280	91	31	320	35	40	84	43	35	27	22
Bacteria;Actinobacteria;Actinobacteria;Actinomycetales;Actinomycetaceae;Actinomyces;568440	16	8	1417	35	1	13	13	0	37	0	4	4	0	6	2	2	21	0	4	4	0	0
Bacteria;Firmicutes;Bacilli;Lactobacillales;Streptococcaceae;Streptococcus;New.Reference32	113	296	0	1	1	35	7	0	16	2	24	38	365	35	136	43	39	22	170	41	68	106
Bacteria;Firmicutes;Clostridia;Clostridiales;Veillonellaceae;Selenomonas;502919	21	0	208	21	0	1	10	384	47	0	19	256	17	279	3	4	89	144	6	5	5	36
Bacteria;Firmicutes;Clostridia;Clostridiales;Veillonellaceae;Selenomonas;New.Reference24	47	0	289	48	1	133	4	769	144	0	24	5	10	3	1	12	24	9	20	4	8	0
Bacteria;Actinobacteria;Actinobacteria;Actinomycetales;Micrococcaceae;Rothia;mucilaginosa;4294457	45	53	0	6	14	3	24	166	119	414	14	162	122	32	160	27	36	26	7	56	14	24
Bacteria;Firmicutes;Bacilli;Lactobacillales;Lactobacillaceae;Lactobacillus;1107027	4	0	0	0	0	0	0	0	0	1480	0	0	0	0	0	0	3	0	0	0	0	0
Bacteria;Bacteroidetes;Bacteroidia;Bacteroidales;Prevotellaceae;Prevotella;New.Reference33	18	0	0	1462	0	0	0	0	3	0	0	0	0	0	0	0	0	0	0	0	0	0
Bacteria;Spirochaetes;Spirochaetes;Spirochaetales;Spirochaetaceae;Treponema;669126	18	15	214	12	0	766	32	0	18	0	5	21	243	0	19	0	76	1	0	6	0	1
Bacteria;Firmicutes;Clostridia;Clostridiales;[Mogibacteriaceae];Mogibacterium;531206	198	15	19	31	116	29	275	0	43	3	80	2	18	119	6	49	129	120	49	59	42	31
Bacteria;Actinobacteria;Actinobacteria;Actinomycetales;Actinomycetaceae;Actinomyces;92874	14	42	2	0	0	4	18	0	195	0	3	32	0	23	1	13	1045	1	2	3	5	0
Bacteria;Bacteroidetes;Flavobacteriia;Flavobacteriales;Flavobacteriaceae;Capnocytophaga;664697	102	40	1	257	184	31	67	0	15	0	35	0	17	85	32	15	241	10	173	14	1	63
Bacteria;Firmicutes;Bacilli;Lactobacillales;Streptococcaceae;Streptococcus;989579	4	106	7	25	86	41	37	14	59	241	110	32	47	65	171	17	73	54	35	85	23	48
Bacteria;Firmicutes;Clostridia;Clostridiales;Lachnospiraceae;Oribacterium;New.Reference63	18	28	0	31	143	120	6	0	3	2	174	8	37	422	3	35	6	84	46	145	34	22
Bacteria;Bacteroidetes;Bacteroidia;Bacteroidales;Prevotellaceae;Prevotella;1060441	3	11	324	24	0	85	25	0	275	0	0	28	18	0	37	15	479	0	0	0	0	0
Bacteria;Firmicutes;Bacilli;Lactobacillales;Lactobacillaceae;Lactobacillus;593376	0	0	3	2	506	0	0	0	0	28	0	14	0	1	0	0	0	735	0	0	12	0
Bacteria;Bacteroidetes;Bacteroidia;Bacteroidales;Porphyromonadaceae;Tannerella;165107	29	93	109	67	0	295	14	5	80	1	38	20	60	189	86	9	128	2	52	22	0	1
Bacteria;Firmicutes;Bacilli;Lactobacillales;Streptococcaceae;Streptococcus;New.Reference5	0	4	4	0	12	53	1	6	48	150	136	55	49	82	127	10	62	26	11	231	134	87
Bacteria;Proteobacteria;Epsilonproteobacteria;Campylobacterales;Campylobacteraceae;Campylobacter;833609	20	2	20	72	192	40	14	50	1	0	422	1	5	301	8	8	29	30	22	9	12	11
Bacteria;Bacteroidetes;Bacteroidia;Bacteroidales;Prevotellaceae;Prevotella;melaninogenica;1042479	80	6	65	23	181	39	21	3	83	0	50	1	15	75	2	123	64	174	33	57	38	127
Bacteria;Bacteroidetes;Bacteroidia;Bacteroidales;[Paraprevotellaceae];[Prevotella];398192	0	0	944	0	0	0	0	0	285	0	0	0	0	0	0	0	0	0	0	0	18	0
Bacteria;Spirochaetes;Spirochaetes;Spirochaetales;Spirochaetaceae;Treponema;71146	16	0	714	0	0	240	14	21	56	0	0	0	93	0	9	0	77	2	0	0	2	0
Bacteria;Actinobacteria;Actinobacteria;Actinomycetales;Micrococcaceae;Rothia;mucilaginosa;New.Reference66	6	210	1	0	7	14	15	6	161	68	45	107	185	84	121	12	42	10	4	61	51	23
Bacteria;Proteobacteria;Gammaproteobacteria;Pseudomonadales;Pseudomonadaceae;Pseudomonas;646549	12	4	23	10	21	23	8	505	7	230	101	8	78	47	17	1	24	18	62	21	4	3
Bacteria;Firmicutes;Bacilli;Lactobacillales;Streptococcaceae;Streptococcus;1068499	3	77	4	22	82	39	33	19	44	216	125	24	37	89	161	9	51	37	30	69	28	26
Bacteria;Fusobacteria;Fusobacteriia;Fusobacteriales;Fusobacteriaceae;Fusobacterium;545299	12	84	77	102	1	177	78	3	97	0	32	40	62	173	85	13	153	16	8	3	3	4
Bacteria;Firmicutes;Clostridia;Clostridiales;Veillonellaceae;Veillonella;parvula;114821	10	36	16	25	10	5	48	13	166	11	76	6	40	56	2	107	115	116	192	67	43	51
Bacteria;Proteobacteria;Betaproteobacteria;Neisseriales;Neisseriaceae;Neisseria;6015	163	98	0	0	0	33	4	0	30	0	27	4	172	177	6	13	10	36	63	299	2	28
Bacteria;Bacteroidetes;Bacteroidia;Bacteroidales;Prevotellaceae;Prevotella;melaninogenica;521268	84	5	1	8	76	44	13	0	69	0	135	0	4	94	2	120	47	144	55	47	44	152
Bacteria;Firmicutes;Bacilli;Lactobacillales;Streptococcaceae;Streptococcus;New.Reference31	58	37	16	17	39	11	131	13	66	137	91	21	18	35	10	48	81	82	32	60	38	48
Bacteria;Firmicutes;Clostridia;Clostridiales;4477971	15	3	320	0	0	528	11	62	25	0	3	7	44	46	15	0	0	0	0	0	0	0
Bacteria;Firmicutes;Bacilli;Lactobacillales;Streptococcaceae;Streptococcus;724120	0	0	2	1	23	54	0	10	28	272	122	26	28	86	60	6	35	15	10	153	80	54
Bacteria;Firmicutes;Bacilli;Lactobacillales;Streptococcaceae;Streptococcus;511795	1	30	0	81	26	47	81	86	63	123	97	43	15	58	41	16	88	46	31	28	13	44
Bacteria;Proteobacteria;Gammaproteobacteria;Pasteurellales;Pasteurellaceae;Haemophilus;parainfluenzae;70728	5	196	3	5	2	6	0	0	36	0	53	50	134	2	6	156	1	104	30	31	69	169
Bacteria;Proteobacteria;Gammaproteobacteria;Cardiobacteriales;Cardiobacteriaceae;Cardiobacterium;7764	7	21	0	28	0	11	4	0	245	0	114	85	13	249	22	14	137	42	24	7	2	25
Bacteria;Bacteroidetes;Flavobacteriia;Flavobacteriales;Flavobacteriaceae;Capnocytophaga;557100	194	14	0	7	1	4	3	0	18	0	209	136	40	184	0	0	161	18	26	24	0	3
Bacteria;Actinobacteria;Actinobacteria;Actinomycetales;Micrococcaceae;Rothia;mucilaginosa;903426	6	6	0	0	12	11	7	3	6	17	10	8	272	34	495	3	9	80	34	6	14	1
Bacteria;Bacteroidetes;Bacteroidia;Bacteroidales;Porphyromonadaceae;Tannerella;4406621	167	56	15	71	0	47	45	24	70	0	31	140	42	95	9	65	88	8	32	10	1	7
Bacteria;Fusobacteria;Fusobacteriia;Fusobacteriales;Leptotrichiaceae;Leptotrichia;549823	24	3	0	0	0	2	0	0	67	0	49	702	17	29	1	66	39	8	1	12	0	0
Bacteria;Proteobacteria;Betaproteobacteria;Neisseriales;Neisseriaceae;Neisseria;New.Reference30	144	85	0	3	1	78	16	0	16	0	28	13	112	63	53	23	41	11	159	39	38	90
Bacteria;Firmicutes;Bacilli;Lactobacillales;Lactobacillaceae;Lactobacillus;703741	26	0	5	0	0	6	0	0	0	960	0	4	0	1	0	0	0	0	0	0	0	0
Bacteria;TM7;TM7-3;608377	23	1	56	85	0	117	8	57	7	6	16	5	18	532	4	1	32	0	1	3	0	0
Bacteria;Spirochaetes;Spirochaetes;Spirochaetales;Spirochaetaceae;Treponema;socranskii;74330	55	16	96	17	0	151	63	7	139	1	15	53	48	93	21	7	175	3	11	0	0	0
Bacteria;Actinobacteria;Actinobacteria;Actinomycetales;Micrococcaceae;Rothia;mucilaginosa;7445	22	67	0	4	5	9	28	14	299	11	19	44	20	65	93	85	14	9	19	107	6	25
Bacteria;Firmicutes;Clostridia;Clostridiales;Veillonellaceae;Selenomonas;4306415	5	1	4	51	0	47	0	731	23	0	3	22	4	3	0	0	33	2	0	0	0	0
Bacteria;Firmicutes;Clostridia;Clostridiales;Lachnospiraceae;92430	5	7	63	3	0	634	1	7	10	0	0	0	9	0	34	0	137	0	0	2	0	0
Bacteria;Bacteroidetes;Bacteroidia;Bacteroidales;Bacteroidaceae;Bacteroides;849	11	0	59	0	0	440	0	0	0	0	2	0	0	267	117	0	0	0	0	0	0	0
Bacteria;Firmicutes;Clostridia;Clostridiales;Veillonellaceae;Megasphaera;4375664	209	2	76	5	1	263	59	0	101	0	18	28	9	35	7	12	44	1	9	1	4	0
Bacteria;Firmicutes;Clostridia;Clostridiales;Lachnospiraceae;Butyrivibrio;92512	151	0	0	0	10	0	48	0	1	0	91	0	0	116	0	33	74	213	19	34	74	0
Bacteria;Firmicutes;Clostridia;Clostridiales;[Mogibacteriaceae];14157	40	106	52	14	0	138	22	0	50	0	6	100	104	59	43	8	104	0	12	2	1	2
Bacteria;Bacteroidetes;Bacteroidia;Bacteroidales;Prevotellaceae;Prevotella;239506	0	10	0	0	0	0	0	0	35	0	10	1	19	93	0	72	10	141	71	31	0	354
Bacteria;Fusobacteria;Fusobacteriia;Fusobacteriales;Leptotrichiaceae;Leptotrichia;714461	72	3	0	17	0	35	6	19	11	0	144	290	149	25	2	0	7	32	16	5	0	12
Bacteria;Firmicutes;Bacilli;Lactobacillales;Streptococcaceae;Streptococcus;sobrinus;158	0	0	0	0	0	0	0	0	0	839	0	0	0	4	0	0	0	0	0	0	0	0
Bacteria;Firmicutes;Clostridia;Clostridiales;Veillonellaceae;Veillonella;dispar;757622	101	1	5	34	33	17	192	19	19	102	149	0	4	47	3	14	28	31	11	22	3	7
Bacteria;Firmicutes;Clostridia;Clostridiales;[Mogibacteriaceae];Anaerovorax;790466	96	0	97	3	0	275	0	0	27	0	0	0	232	0	46	0	65	0	0	0	0	0
Bacteria;Bacteroidetes;Bacteroidia;Bacteroidales;Porphyromonadaceae;Paludibacter;4305935	34	2	34	2	0	114	22	0	54	1	92	3	16	105	5	23	135	9	87	83	1	0
Bacteria;Bacteroidetes;Bacteroidia;Bacteroidales;Porphyromonadaceae;Porphyromonas;1606937	3	24	30	0	0	385	0	1	32	0	0	0	67	105	130	0	40	0	1	0	0	0
Bacteria;Actinobacteria;Actinobacteria;Bifidobacteriales;Bifidobacteriaceae;137183	86	0	696	0	0	22	0	8	0	0	0	0	0	0	0	0	0	0	0	0	0	0
Bacteria;Proteobacteria;Betaproteobacteria;Burkholderiales;Oxalobacteraceae;Cupriavidus;62970	3	0	2	14	20	18	5	524	10	22	28	11	33	38	18	2	15	10	4	8	0	0
Bacteria;Firmicutes;Erysipelotrichi;Erysipelotrichales;Erysipelotrichaceae;Bulleidia;p-1630-c54419380	2	3	246	37	0	230	23	8	44	0	2	16	15	25	24	4	86	0	8	1	1	0
Bacteria;Actinobacteria;Actinobacteria;Bifidobacteriales;Bifidobacteriaceae;Scardovia;565136	59	3	62	0	0	48	2	0	12	206	0	24	0	0	16	0	68	0	0	1	273	0
Bacteria;Bacteroidetes;Bacteroidia;Bacteroidales;Prevotellaceae;Prevotella;642465	38	10	106	0	0	408	0	0	23	0	0	0	51	135	0	0	0	0	0	0	0	0
Bacteria;Actinobacteria;Actinobacteria;Bifidobacteriales;Bifidobacteriaceae;Bifidobacterium;559527	60	0	3	553	28	0	13	0	2	0	83	1	0	2	2	16	0	0	0	0	0	0
Bacteria;Firmicutes;Bacilli;Lactobacillales;Streptococcaceae;Streptococcus;4301566	16	61	45	9	22	10	11	9	46	53	58	94	60	47	69	18	28	42	15	19	22	4
Bacteria;Proteobacteria;Deltaproteobacteria;Desulfovibrionales;Desulfovibrionaceae;Desulfovibrio;308451	25	3	204	0	0	236	6	60	202	0	0	0	0	0	14	0	0	0	0	0	0	0
Bacteria;Firmicutes;Clostridia;Clostridiales;Veillonellaceae;Veillonella;dispar;4340138	32	2	11	27	36	17	55	45	27	138	102	3	7	47	8	21	37	31	43	20	16	23
Bacteria;Bacteroidetes;Bacteroidia;Bacteroidales;Prevotellaceae;Prevotella;41911	27	9	100	2	0	244	13	5	24	0	1	40	3	5	0	7	228	4	7	1	10	1
Bacteria;Actinobacteria;Actinobacteria;Actinomycetales;Micrococcaceae;Rothia;mucilaginosa;New.Reference20	3	29	0	1	12	14	29	0	57	3	20	11	63	6	295	7	64	23	12	13	58	8
Bacteria;Firmicutes;Clostridia;Clostridiales;[Mogibacteriaceae];2901960	25	1	105	26	0	174	0	0	71	0	0	61	65	32	28	2	107	0	2	0	4	0
Bacteria;Firmicutes;Bacilli;Gemellales;Gemellaceae;864640	4	78	2	3	2	19	13	0	5	0	4	11	15	13	388	27	6	62	29	5	10	3
Bacteria;Firmicutes;Bacilli;New.Reference41	3	101	3	0	13	6	18	0	34	0	14	55	47	4	280	20	4	44	13	31	2	3
Bacteria;Firmicutes;Bacilli;Lactobacillales;Streptococcaceae;Streptococcus;864465	20	16	21	22	20	35	10	14	12	103	99	28	52	123	36	6	21	17	12	12	9	1
Bacteria;Bacteroidetes;Bacteroidia;Bacteroidales;Prevotellaceae;Prevotella;70671	163	0	25	149	0	1	66	28	0	0	0	1	0	14	4	74	41	33	28	18	43	0
Bacteria;Bacteroidetes;Bacteroidia;Bacteroidales;Prevotellaceae;Prevotella;557665	31	0	92	8	0	33	11	0	74	0	25	85	97	16	4	0	52	71	48	1	4	12
Bacteria;Firmicutes;Clostridia;Clostridiales;Veillonellaceae;Selenomonas;70887	25	4	6	21	0	39	12	403	38	0	17	33	4	19	0	2	26	11	3	0	0	0
Bacteria;Firmicutes;Clostridia;Clostridiales;Veillonellaceae;Veillonella;dispar;New.Reference37	27	0	1	3	14	8	121	7	57	143	92	12	3	52	28	5	15	14	8	22	8	11
Bacteria;Firmicutes;Bacilli;Lactobacillales;Streptococcaceae;Streptococcus;1082294	15	167	19	8	6	24	17	0	46	7	16	60	31	29	32	22	35	29	23	5	42	9
Bacteria;Firmicutes;Clostridia;Clostridiales;[Tissierellaceae];533116	0	0	66	0	0	570	0	0	0	0	0	0	0	0	0	0	0	0	0	0	0	0
Bacteria;Proteobacteria;Gammaproteobacteria;Pasteurellales;Pasteurellaceae;Haemophilus;parainfluenzae;968675	3	19	5	7	43	15	3	0	9	0	74	8	42	47	21	43	65	44	76	8	80	13
Bacteria;Firmicutes;Bacilli;Lactobacillales;Streptococcaceae;Streptococcus;New.Reference11	9	23	33	3	6	5	60	1	37	6	50	223	4	19	43	8	27	4	34	3	16	8
Bacteria;Proteobacteria;Gammaproteobacteria;Pasteurellales;Pasteurellaceae;Actinobacillus;porcinus;2647328	0	92	0	0	0	294	3	0	1	0	0	10	32	44	6	42	12	13	3	44	2	15
Bacteria;TM7;TM7-3;I025;Rs-045;1887414	41	0	94	2	0	225	13	4	14	1	23	8	12	159	0	1	11	0	2	1	0	0
Bacteria;Firmicutes;Clostridia;Clostridiales;Veillonellaceae;Veillonella;dispar;2639	17	13	0	4	39	16	33	3	38	143	62	4	1	15	14	15	27	42	15	84	9	15
Bacteria;Bacteroidetes;Bacteroidia;Bacteroidales;1124080	46	1	114	36	0	114	22	0	210	0	3	11	3	22	15	1	4	0	6	0	0	0
Bacteria;Firmicutes;Clostridia;Clostridiales;Veillonellaceae;Selenomonas;New.Reference89	25	17	15	28	0	27	8	14	68	0	30	200	18	33	4	4	68	24	3	4	5	0
Bacteria;Firmicutes;Bacilli;Lactobacillales;Streptococcaceae;Streptococcus;4302049	48	20	16	11	2	7	22	1	56	0	33	12	21	36	9	85	24	96	15	16	42	19
Bacteria;Firmicutes;Bacilli;Lactobacillales;Lactobacillaceae;Lactobacillus;288521	26	0	3	0	0	1	0	0	5	509	0	32	0	1	0	0	10	0	0	2	0	0
Bacteria;Actinobacteria;Actinobacteria;Actinomycetales;Actinomycetaceae;Actinomyces;641832	17	4	22	9	2	9	16	0	169	0	9	195	2	26	1	10	73	8	6	5	0	2
Bacteria;Proteobacteria;Betaproteobacteria;Neisseriales;Neisseriaceae;Neisseria;934651	109	21	0	0	2	46	7	0	0	0	33	5	69	97	28	10	20	15	47	15	16	40
Bacteria;Actinobacteria;Actinobacteria;Actinomycetales;Actinomycetaceae;Actinomyces;7870	36	2	0	2	4	11	107	0	179	0	44	0	2	42	33	8	11	1	73	12	1	9
Bacteria;Firmicutes;Bacilli;Lactobacillales;Streptococcaceae;Streptococcus;4325275	17	56	40	11	11	8	11	2	27	36	32	82	34	24	41	19	21	44	10	23	17	6
Bacteria;Firmicutes;Clostridia;Clostridiales;Peptostreptococcaceae;3537764	20	8	24	0	0	249	0	0	38	0	0	0	24	0	3	0	205	0	0	0	0	0
Bacteria;Tenericutes;Mollicutes;Mycoplasmatales;Mycoplasmataceae;Mycoplasma;573950	4	1	271	10	0	60	10	0	32	0	0	2	2	63	34	1	74	0	2	0	1	0
Bacteria;Firmicutes;Clostridia;Clostridiales;[Mogibacteriaceae];43339	9	0	46	37	0	49	23	73	55	1	0	24	41	24	12	0	14	31	117	6	0	0
Bacteria;Firmicutes;Bacilli;Lactobacillales;Streptococcaceae;Streptococcus;1027587	1	11	21	13	0	4	2	0	68	13	5	18	301	4	3	3	9	4	1	70	2	2
Bacteria;Firmicutes;Bacilli;Lactobacillales;Streptococcaceae;Streptococcus;1085832	2	0	43	0	134	41	0	16	10	63	36	4	9	34	15	4	15	12	7	69	11	19
Bacteria;Actinobacteria;Actinobacteria;Actinomycetales;Micrococcaceae;Rothia;aeria;New.Reference64	12	48	9	0	0	0	9	0	104	22	6	276	5	11	7	2	8	1	2	7	6	5
Bacteria;Firmicutes;Clostridia;Clostridiales;Veillonellaceae;Dialister;New.Reference23	187	3	1	0	0	20	83	1	58	0	8	1	11	10	4	20	113	11	6	1	2	0
Bacteria;Proteobacteria;Gammaproteobacteria;Pasteurellales;Pasteurellaceae;Haemophilus;parainfluenzae;5056	2	36	0	1	13	12	4	0	1	1	71	22	15	6	34	19	120	42	59	4	66	10
Bacteria;Proteobacteria;Gammaproteobacteria;Pasteurellales;Pasteurellaceae;Haemophilus;influenzae;579924	0	3	20	493	0	3	0	0	0	0	1	0	2	1	0	2	1	7	0	0	0	0
Bacteria;Actinobacteria;Actinobacteria;Actinomycetales;Micrococcaceae;Rothia;mucilaginosa;952003	7	57	0	0	9	35	14	0	70	3	13	1	54	47	46	23	23	5	7	32	46	38
Bacteria;Bacteroidetes;Bacteroidia;Bacteroidales;245523	0	0	51	0	0	476	0	0	0	0	0	0	0	0	0	0	0	0	0	0	0	0
Bacteria;Tenericutes;Mollicutes;RF39;4349867	0	0	80	0	0	45	18	0	6	0	0	0	10	0	0	0	35	70	201	0	62	0
Bacteria;Actinobacteria;Actinobacteria;Actinomycetales;Actinomycetaceae;Actinomyces;526682	16	3	3	48	57	23	75	4	37	3	69	3	2	39	11	23	15	9	49	18	5	6
Bacteria;Bacteroidetes;Bacteroidia;Bacteroidales;Prevotellaceae;Prevotella;561036	10	0	127	4	0	32	7	18	22	0	0	19	2	34	1	14	212	3	1	5	4	3
Bacteria;Proteobacteria;Betaproteobacteria;Neisseriales;Neisseriaceae;Neisseria;subflava;942534	115	16	8	3	0	5	1	0	22	0	29	10	69	45	23	15	43	3	28	32	8	41
Bacteria;Actinobacteria;Actinobacteria;Actinomycetales;Micrococcaceae;Rothia;mucilaginosa;5433	15	5	0	1	8	2	37	14	50	210	45	3	11	25	21	1	19	12	5	3	5	19
Bacteria;Firmicutes;Clostridia;Clostridiales;Veillonellaceae;Veillonella;parvula;3889756	1	0	1	6	0	3	3	2	0	196	2	20	0	17	9	130	2	109	5	1	0	0
Bacteria;Bacteroidetes;Flavobacteriia;Flavobacteriales;Flavobacteriaceae;Capnocytophaga;4338511	22	17	0	12	0	17	27	0	5	0	32	0	10	126	9	3	31	12	44	8	1	129
Bacteria;Firmicutes;Clostridia;Clostridiales;Lachnospiraceae;537098	128	0	0	0	0	0	9	0	2	0	0	45	23	0	0	99	53	20	77	24	12	12
Bacteria;Firmicutes;Bacilli;Lactobacillales;Streptococcaceae;Streptococcus;4332717	15	42	40	8	12	10	5	3	30	34	51	55	46	14	51	9	18	23	4	16	15	2
Bacteria;Proteobacteria;Gammaproteobacteria;Pasteurellales;Pasteurellaceae;Haemophilus;parainfluenzae;341460	3	24	51	19	22	26	6	0	2	1	26	4	35	37	10	42	39	34	44	18	47	10
Bacteria;Bacteroidetes;Bacteroidia;Bacteroidales;Prevotellaceae;Prevotella;712179	0	0	276	0	0	0	0	0	28	0	0	0	7	9	12	0	157	0	1	2	0	1
Bacteria;Firmicutes;Clostridia;Clostridiales;Veillonellaceae;Veillonella;dispar;1359	10	4	73	23	111	8	17	19	3	72	61	1	1	38	1	1	10	7	11	10	3	3
Bacteria;Fusobacteria;Fusobacteriia;Fusobacteriales;Leptotrichiaceae;Leptotrichia;257278	51	0	33	0	0	102	0	70	138	0	0	0	93	0	0	0	0	0	0	0	0	0
Bacteria;Bacteroidetes;Bacteroidia;Bacteroidales;23709	7	14	121	0	0	269	4	0	13	0	0	0	38	0	3	0	9	0	3	0	0	0
Bacteria;Bacteroidetes;Bacteroidia;Bacteroidales;Prevotellaceae;Prevotella;melaninogenica;New.Reference35	31	10	4	17	28	12	12	1	49	0	45	0	3	69	6	28	24	66	7	28	23	14
Bacteria;Firmicutes;Erysipelotrichi;Erysipelotrichales;Erysipelotrichaceae;Bulleidia;moorei;New.Reference55	9	26	2	2	10	11	74	3	21	0	25	1	9	35	11	119	13	67	8	11	12	7
Bacteria;Firmicutes;Bacilli;Lactobacillales;Streptococcaceae;Streptococcus;859700	9	108	21	0	1	6	3	3	30	3	7	82	101	0	23	4	56	3	7	1	1	2
Bacteria;Firmicutes;Clostridia;Clostridiales;Lachnospiraceae;569584	73	38	0	0	0	6	2	0	209	0	15	20	18	40	2	0	4	11	22	1	0	9
Bacteria;Bacteroidetes;Bacteroidia;Bacteroidales;Porphyromonadaceae;Tannerella;4443201	48	0	20	1	0	11	29	50	101	0	14	27	21	63	0	14	13	3	15	4	0	31
Bacteria;Firmicutes;Bacilli;Lactobacillales;Streptococcaceae;Streptococcus;New.Reference74	1	38	1	0	16	8	9	0	33	3	16	27	16	17	136	11	18	21	22	27	19	20
Bacteria;Proteobacteria;Betaproteobacteria;Neisseriales;Neisseriaceae;761024	108	24	0	8	0	6	1	0	0	0	17	3	28	97	11	0	130	8	10	6	0	0
Bacteria;Actinobacteria;Actinobacteria;Actinomycetales;Micrococcaceae;Rothia;dentocariosa;1092725	32	24	50	0	0	1	11	3	84	55	1	132	7	7	2	5	2	3	6	18	2	1
Bacteria;Proteobacteria;Betaproteobacteria;Burkholderiales;Comamonadaceae;Delftia;1106617	3	4	10	0	3	9	1	169	5	95	65	6	12	10	12	2	2	6	13	3	4	9
Bacteria;Firmicutes;Clostridia;Clostridiales;Veillonellaceae;Veillonella;dispar;4388775	17	1	6	20	20	10	34	21	25	77	63	2	3	27	2	9	25	25	15	14	12	14
Bacteria;Spirochaetes;Spirochaetes;Spirochaetales;Spirochaetaceae;Treponema;4313079	5	13	107	0	0	83	3	12	3	0	0	83	96	0	0	0	32	0	0	4	0	0
Bacteria;TM7;TM7-3;CW040;17020	0	0	45	0	26	2	1	0	0	2	0	1	39	293	0	8	6	5	8	0	1	1
Bacteria;Firmicutes;Clostridia;Clostridiales;Veillonellaceae;Selenomonas;1030589	3	0	20	32	0	8	3	49	15	0	7	29	3	22	0	2	10	226	1	7	0	0
Bacteria;Firmicutes;Bacilli;Lactobacillales;Streptococcaceae;Streptococcus;591583	0	41	4	9	3	13	100	3	3	0	47	4	7	29	3	55	18	52	19	5	13	8
Bacteria;Firmicutes;Bacilli;Lactobacillales;Streptococcaceae;Streptococcus;996434	16	27	36	2	8	5	8	2	22	30	35	48	32	22	52	11	19	18	13	12	12	6
Bacteria;Firmicutes;Clostridia;Clostridiales;Veillonellaceae;Schwartzia;254476	9	0	53	3	0	48	2	262	37	0	0	0	4	1	0	0	8	1	0	0	0	0
Bacteria;Bacteroidetes;Bacteroidia;Bacteroidales;[Paraprevotellaceae];[Prevotella];New.Reference93	4	4	15	6	0	2	2	0	1	0	22	2	0	4	1	168	1	9	21	1	148	16
Bacteria;Firmicutes;Clostridia;Clostridiales;[Mogibacteriaceae];Mogibacterium;820843	73	19	10	10	0	27	25	10	35	0	2	27	12	83	63	0	27	0	0	0	0	0
Bacteria;Firmicutes;Clostridia;Clostridiales;Veillonellaceae;Schwartzia;239923	3	0	117	0	0	92	43	113	5	0	0	24	10	0	6	0	10	0	0	0	0	0
Bacteria;Proteobacteria;Betaproteobacteria;Neisseriales;Neisseriaceae;Eikenella;996126	105	67	1	37	0	4	5	0	27	0	0	17	116	4	6	0	4	3	5	11	1	8
Bacteria;Firmicutes;Clostridia;Clostridiales;Veillonellaceae;Megasphaera;41128	277	0	93	5	0	3	6	22	0	0	0	0	2	0	12	0	0	0	0	0	0	0
Bacteria;Actinobacteria;Actinobacteria;Bifidobacteriales;Bifidobacteriaceae;Bifidobacterium;553611	4	0	83	0	0	8	3	67	6	228	0	1	1	11	0	0	6	0	0	0	1	0
Bacteria;Firmicutes;Clostridia;Clostridiales;Lachnospiraceae;92316	0	0	2	2	2	1	0	96	19	0	3	1	2	7	0	2	271	2	0	7	1	1
Bacteria;Firmicutes;Clostridia;Clostridiales;Veillonellaceae;Selenomonas;4389	6	0	1	186	0	21	1	188	0	0	2	0	0	1	1	0	9	1	0	0	0	2
Bacteria;Firmicutes;Bacilli;Lactobacillales;Streptococcaceae;Streptococcus;New.Reference85	2	8	140	4	98	8	5	5	6	39	23	6	10	22	13	0	6	8	6	4	2	1
Bacteria;Actinobacteria;Actinobacteria;Actinomycetales;Micrococcaceae;Rothia;dentocariosa;1528	13	25	15	0	0	0	8	0	44	68	6	207	3	10	2	1	4	2	1	5	0	0
Bacteria;Proteobacteria;Betaproteobacteria;Neisseriales;Neisseriaceae;Neisseria;subflava;8877	83	32	0	0	0	9	2	0	14	0	2	5	97	35	37	32	3	1	7	40	5	5
Bacteria;Firmicutes;Bacilli;Lactobacillales;New.Reference58	4	30	0	0	10	1	7	0	29	0	3	29	9	5	186	18	6	24	32	4	6	4
Bacteria;Firmicutes;Clostridia;Clostridiales;Veillonellaceae;Selenomonas;7751	9	1	1	298	0	11	4	1	2	0	23	0	0	3	0	4	9	23	0	1	7	9
Bacteria;Firmicutes;Bacilli;Lactobacillales;Streptococcaceae;Streptococcus;1088134	6	31	0	9	13	14	13	0	21	73	36	1	19	32	48	4	23	9	12	25	8	7
Bacteria;Firmicutes;Erysipelotrichi;Erysipelotrichales;Erysipelotrichaceae;Bulleidia;851824	4	0	38	33	0	43	25	0	71	0	0	23	2	119	46	0	0	0	0	0	0	0
Bacteria;Firmicutes;Bacilli;Lactobacillales;Streptococcaceae;Streptococcus;New.Reference69	0	0	4	2	10	59	0	62	8	19	55	11	5	15	2	3	39	11	5	61	13	19
Bacteria;Firmicutes;Bacilli;Lactobacillales;Streptococcaceae;Streptococcus;593803	7	41	14	2	5	6	12	3	25	32	28	53	29	19	40	7	20	13	6	11	12	12
Bacteria;Fusobacteria;Fusobacteriia;Fusobacteriales;Leptotrichiaceae;Leptotrichia;4307303	27	37	0	76	0	18	18	0	22	0	3	19	4	69	0	10	49	6	6	0	15	18
Bacteria;Firmicutes;Bacilli;Bacillales;Staphylococcaceae;Staphylococcus;1084865	1	3	7	4	8	1	1	10	7	330	0	1	0	2	13	4	0	1	1	0	0	0
Bacteria;Firmicutes;Clostridia;Clostridiales;Veillonellaceae;4652	131	0	2	5	0	16	122	0	2	0	0	37	2	21	0	11	32	11	0	0	0	0
Bacteria;Firmicutes;Clostridia;Clostridiales;5910	2	0	0	356	0	4	2	0	0	0	0	4	3	4	0	0	6	4	5	0	0	0
Bacteria;Firmicutes;Bacilli;Lactobacillales;Streptococcaceae;Streptococcus;149109	3	46	0	7	21	11	21	4	13	50	33	11	8	25	47	7	24	13	6	19	9	11
Bacteria;Spirochaetes;Spirochaetes;Spirochaetales;Spirochaetaceae;Treponema;amylovorum;794941	0	1	221	0	0	116	0	0	0	0	0	0	49	0	0	0	0	0	0	0	1	0
Bacteria;Firmicutes;Bacilli;Lactobacillales;Streptococcaceae;Streptococcus;New.Reference57	17	32	32	0	0	6	5	13	43	12	7	77	50	2	24	4	56	0	4	0	0	3
Bacteria;Actinobacteria;Actinobacteria;Actinomycetales;Micrococcaceae;Rothia;mucilaginosa;New.Reference47	4	12	0	0	6	8	28	0	8	10	14	2	37	15	110	12	19	23	6	3	57	12
Bacteria;Firmicutes;Bacilli;Lactobacillales;Streptococcaceae;Streptococcus;2208658	2	87	0	8	14	26	15	0	11	6	1	8	11	34	23	9	48	13	32	12	11	15
Bacteria;Firmicutes;Clostridia;Clostridiales;Veillonellaceae;Selenomonas;5656	0	0	0	129	0	17	1	218	0	0	5	0	0	2	0	0	8	3	0	0	1	0
Bacteria;Tenericutes;RF3;ML615J-28;4004098	41	3	150	0	0	173	2	0	6	0	0	0	9	0	0	0	0	0	0	0	0	0
Bacteria;TM7;TM7-3;4331439	15	2	38	0	0	23	3	3	2	0	6	0	11	254	1	0	15	8	3	0	0	0
Bacteria;Firmicutes;Bacilli;Bacillales;Bacillaceae;Bacillus;1488	163	4	0	0	2	7	39	0	5	1	27	1	0	8	30	4	16	19	29	4	12	10
Bacteria;Firmicutes;Bacilli;Lactobacillales;Streptococcaceae;Lactococcus;716006	1	0	4	1	274	0	0	0	1	9	2	68	0	0	0	0	0	0	14	0	6	0
Bacteria;Proteobacteria;Gammaproteobacteria;Cardiobacteriales;Cardiobacteriaceae;Cardiobacterium;1754506	198	3	0	0	0	15	2	0	13	0	5	12	4	60	31	1	1	7	23	0	0	4
Bacteria;Tenericutes;Mollicutes;Acholeplasmatales;Acholeplasmataceae;Acholeplasma;New.Reference3	45	0	157	0	0	122	0	0	0	0	0	0	54	0	0	0	0	0	0	0	0	0
Bacteria;Firmicutes;Bacilli;Lactobacillales;Streptococcaceae;Streptococcus;New.Reference91	27	9	11	6	18	3	32	0	39	0	21	1	8	31	7	32	16	54	11	17	15	15
Bacteria;Firmicutes;Bacilli;Lactobacillales;Streptococcaceae;Streptococcus;993647	7	30	30	3	8	4	5	2	11	30	25	58	30	11	40	13	14	23	8	4	5	8
Bacteria;Firmicutes;Bacilli;Lactobacillales;Streptococcaceae;Streptococcus;4303294	12	55	32	7	15	8	9	1	15	31	24	30	31	21	26	5	16	10	7	7	4	2
Bacteria;SR1;4213913	69	0	1	0	0	37	10	0	0	0	0	0	132	54	0	0	1	28	10	0	0	26
Bacteria;Fusobacteria;Fusobacteriia;Fusobacteriales;Leptotrichiaceae;Leptotrichia;563798	37	0	0	3	0	6	4	62	2	0	13	200	6	5	0	1	25	2	0	0	0	0
Bacteria;Bacteroidetes;Bacteroidia;Bacteroidales;Prevotellaceae;Prevotella;nanceiensis;999477	13	10	0	3	4	0	0	0	3	0	4	1	2	2	0	143	17	11	72	0	36	44
Bacteria;Bacteroidetes;Bacteroidia;Bacteroidales;Prevotellaceae;Prevotella;melaninogenica;5358	10	2	0	3	0	0	2	0	15	0	7	0	0	3	0	98	2	15	18	2	159	27
Bacteria;Firmicutes;Clostridia;Clostridiales;Lachnospiraceae;1220	7	1	0	4	32	13	4	0	4	2	81	1	2	90	0	9	2	37	27	38	4	4
Bacteria;TM7;TM7-3;CW040;F16;401717	1	0	196	0	0	64	0	0	1	0	11	0	2	87	0	0	0	0	0	0	0	0
Bacteria;Bacteroidetes;Flavobacteriia;Flavobacteriales;[Weeksellaceae];257175	37	9	0	60	0	15	3	0	13	0	0	59	28	71	1	0	52	10	1	2	0	0
Bacteria;Spirochaetes;Spirochaetes;Spirochaetales;Spirochaetaceae;Treponema;63015	46	0	22	47	0	117	14	0	36	0	0	71	6	0	0	0	0	2	0	0	0	0
Bacteria;Proteobacteria;Betaproteobacteria;Neisseriales;Neisseriaceae;Neisseria;4331858	14	10	0	1	1	11	0	0	0	0	1	2	26	3	7	8	0	186	47	5	3	35
Bacteria;Firmicutes;Clostridia;Clostridiales;Veillonellaceae;Veillonella;parvula;3213	34	12	1	1	0	0	18	1	50	10	36	3	14	6	5	59	16	45	9	13	10	15
Bacteria;Bacteroidetes;Bacteroidia;Bacteroidales;Prevotellaceae;Prevotella;melaninogenica;3757	30	5	6	6	10	16	14	0	26	0	48	1	4	27	4	22	25	41	7	25	23	16
Bacteria;Firmicutes;Clostridia;Clostridiales;Veillonellaceae;Selenomonas;295019	10	6	27	17	0	16	20	122	42	0	10	15	31	9	0	3	12	10	2	0	2	1
Bacteria;Bacteroidetes;Bacteroidia;Bacteroidales;Prevotellaceae;Prevotella;851935	26	209	4	0	0	7	0	0	5	0	9	0	17	35	1	30	6	1	2	1	0	1
Bacteria;Firmicutes;Bacilli;Gemellales;Gemellaceae;6714	0	13	4	0	3	2	5	0	8	0	2	11	21	3	253	8	0	7	3	7	1	1
Bacteria;Actinobacteria;Coriobacteriia;Coriobacteriales;Coriobacteriaceae;Atopobium;566154	192	1	72	0	0	16	1	1	20	0	11	0	7	2	0	0	0	1	19	5	0	0
Bacteria;Firmicutes;Clostridia;Clostridiales;Veillonellaceae;Veillonella;dispar7211	4	4	1	0	32	15	38	0	28	30	19	6	3	5	38	20	23	46	14	15	5	2
Bacteria;Fusobacteria;Fusobacteriia;Fusobacteriales;Fusobacteriaceae;Fusobacterium;572237	12	18	10	69	1	26	21	1	19	0	5	12	16	36	7	15	55	14	5	2	3	1
Bacteria;Firmicutes;Bacilli;Lactobacillales;Streptococcaceae;Streptococcus;New.Reference21	19	13	12	5	4	5	16	0	33	0	27	2	6	25	6	42	20	54	5	10	32	11
Bacteria;Firmicutes;Bacilli;Lactobacillales;Lactobacillaceae;Lactobacillus;3525	0	0	0	0	0	0	0	0	0	335	2	5	0	1	0	0	0	0	0	2	0	0
Bacteria;Fusobacteria;Fusobacteriia;Fusobacteriales;Leptotrichiaceae;Leptotrichia;923032	52	0	0	0	0	13	5	0	16	0	80	41	23	61	0	0	43	0	9	0	0	0
Bacteria;Bacteroidetes;Bacteroidia;Bacteroidales;Prevotellaceae;Prevotella;2222	62	0	50	70	22	2	23	0	1	0	4	0	1	17	0	6	1	31	9	4	15	24
Bacteria;Firmicutes;Bacilli;Lactobacillales;Streptococcaceae;Streptococcus;4309301	16	26	16	4	5	9	4	5	17	32	30	18	24	29	35	10	19	14	9	8	7	3
Bacteria;Actinobacteria;Actinobacteria;Actinomycetales;Micrococcaceae;Rothia;mucilaginosa;New.Reference52	18	25	0	0	4	10	7	5	35	21	6	12	19	13	54	15	6	10	0	48	23	6
Bacteria;Proteobacteria;Betaproteobacteria;Neisseriales;Neisseriaceae;Neisseria;subflava;4314749	28	17	0	0	1	16	0	0	3	0	4	4	64	25	8	10	10	0	71	9	15	51
Bacteria;Proteobacteria;Gammaproteobacteria;Pasteurellales;Pasteurellaceae;Haemophilus;parainfluenzae;4305793	7	8	4	5	16	10	3	0	0	1	42	3	27	27	15	17	42	29	39	3	30	8
Bacteria;Bacteroidetes;Bacteroidia;Bacteroidales;Prevotellaceae;Prevotella;763967	0	5	274	0	0	22	2	0	0	0	0	8	0	0	0	0	16	1	0	4	0	0
Bacteria;Proteobacteria;Betaproteobacteria;Neisseriales;Neisseriaceae;4273	81	9	0	2	0	1	0	0	0	0	71	0	8	22	5	0	111	3	3	15	0	0
Bacteria;Firmicutes;Clostridia;Clostridiales;Veillonellaceae;Veillonella;dispar;181155	44	3	0	1	19	26	46	5	9	21	44	1	3	25	11	8	9	27	2	19	2	5
Bacteria;TM7;TM7-3;CW040;3103396	0	0	8	0	0	320	0	0	0	0	0	0	0	0	0	0	0	0	0	0	0	0
Bacteria;Firmicutes;Clostridia;Clostridiales;Lachnospiraceae;Oribacterium;New.Reference6	5	6	0	1	6	10	2	0	2	0	43	10	26	107	2	5	7	17	6	46	19	7
Bacteria;Proteobacteria;Betaproteobacteria;Neisseriales;Neisseriaceae;Neisseria;subflava;4326647	25	19	0	3	0	18	1	0	1	0	12	2	78	10	25	4	2	1	70	7	11	38
Bacteria;Proteobacteria;Gammaproteobacteria;Pasteurellales;Pasteurellaceae;Haemophilus;parainfluenzae;4300778	1	4	5	3	22	7	2	0	3	0	35	5	19	18	23	23	40	27	40	1	37	8
Bacteria;Bacteroidetes;Bacteroidia;Bacteroidales;Bacteroidaceae;Bacteroides;52362	0	0	0	0	0	0	0	0	142	0	0	0	173	0	7	0	0	0	0	0	0	0
Bacteria;Firmicutes;Clostridia;Clostridiales;Veillonellaceae;Selenomonas;642525	2	0	1	216	2	7	1	42	1	0	37	0	0	8	0	0	3	0	1	0	0	1
Bacteria;Firmicutes;Bacilli;Lactobacillales;Carnobacteriaceae;Granulicatella;1090059	55	7	6	2	81	12	5	0	21	0	14	2	8	9	32	9	8	16	13	0	13	7
Bacteria;Firmicutes;Clostridia;Clostridiales;Veillonellaceae;Veillonella;dispar;4359220	9	1	11	17	13	5	24	19	13	67	36	0	3	20	5	10	11	15	20	11	2	8
Bacteria;Bacteroidetes;Bacteroidia;Bacteroidales;Porphyromonadaceae;Porphyromonas;71638	2	8	44	0	0	136	0	0	12	0	1	0	16	48	38	0	13	0	0	0	0	0
Bacteria;TM7;TM7-3;584516	4	0	111	3	3	29	4	10	1	0	59	0	11	59	1	0	7	6	6	1	0	0
Bacteria;Firmicutes;Clostridia;Clostridiales;[Mogibacteriaceae];92840	30	7	33	2	0	31	7	0	37	0	0	13	10	113	0	0	31	0	0	0	0	0
Bacteria;Proteobacteria;Gammaproteobacteria;Pasteurellales;Pasteurellaceae;Haemophilus;parainfluenzae;4471251	2	12	6	4	12	2	0	0	4	0	31	4	15	19	10	25	30	36	36	8	43	15
Bacteria;Firmicutes;Clostridia;Clostridiales;8302	22	2	2	53	0	4	27	5	1	0	25	0	6	42	0	46	43	3	0	16	13	0
Bacteria;Proteobacteria;Gammaproteobacteria;Pasteurellales;Pasteurellaceae;Haemophilus;parainfluenzae;153997	2	13	3	5	14	10	5	0	2	0	44	3	25	21	11	9	42	14	37	2	33	12
Bacteria;Firmicutes;Clostridia;Clostridiales;Veillonellaceae;Veillonella;parvula;New.Reference70	78	8	1	4	0	8	30	0	29	1	4	2	11	10	0	18	62	16	13	7	2	2
Bacteria;Actinobacteria;Coriobacteriia;Coriobacteriales;Coriobacteriaceae;Atopobium;4788	22	0	0	0	2	2	90	1	0	5	112	0	0	7	0	0	33	0	27	0	1	1
Bacteria;Firmicutes;Bacilli;Lactobacillales;Streptococcaceae;Streptococcus;4303016	0	25	0	11	14	9	8	0	8	57	28	12	4	16	27	6	15	18	10	18	6	9
Bacteria;Firmicutes;Clostridia;Clostridiales;Veillonellaceae;Veillonella;dispar;New.Reference51	14	0	0	6	9	4	59	4	1	133	45	0	0	3	1	1	14	1	0	2	1	0
Bacteria;Firmicutes;Bacilli;Lactobacillales;Streptococcaceae;Streptococcus;567427	4	14	0	8	2	6	14	2	32	19	24	6	17	20	35	7	9	9	11	18	23	14
Bacteria;Fusobacteria;Fusobacteriia;Fusobacteriales;Leptotrichiaceae;Leptotrichia;92131	61	0	0	17	0	9	71	7	5	0	19	36	3	26	1	7	6	6	5	1	3	11
Bacteria;Firmicutes;Bacilli;Lactobacillales;Streptococcaceae;Streptococcus;931950	7	32	16	6	11	5	2	0	8	19	15	47	27	8	27	11	10	16	3	10	11	2
Bacteria;Firmicutes;Clostridia;Clostridiales;Veillonellaceae;Veillonella;dispar;4318671	6	1	4	7	12	11	26	12	15	58	36	0	4	23	4	5	22	8	14	13	5	7
Bacteria;Firmicutes;Clostridia;Clostridiales;Veillonellaceae;Veillonella;dispar;New.Reference100	13	0	0	14	0	6	50	29	23	78	36	3	1	0	2	16	20	1	0	1	0	0
Bacteria;Actinobacteria;Actinobacteria;Actinomycetales;Actinomycetaceae;484320	14	3	0	0	0	1	10	0	19	0	9	51	0	124	0	11	49	0	1	0	0	0
Bacteria;Firmicutes;Bacilli;Lactobacillales;Streptococcaceae;Streptococcus;1788	6	29	4	1	15	4	1	0	1	1	16	10	20	15	15	24	31	31	25	8	26	9
Bacteria;Firmicutes;Clostridia;Clostridiales;Lachnospiraceae;Oribacterium;524676	37	24	13	1	0	46	24	17	21	0	6	25	1	28	5	10	18	0	5	3	7	1
Bacteria;Firmicutes;Bacilli;Lactobacillales;Streptococcaceae;Streptococcus;4921	24	31	0	0	3	3	9	0	8	1	8	12	10	19	58	11	12	22	12	3	28	16
Bacteria;Bacteroidetes;Bacteroidia;Bacteroidales;Prevotellaceae;Prevotella;New.Reference48	65	0	1	17	1	0	6	0	8	0	7	0	0	10	0	25	11	62	3	7	2	64
Bacteria;Firmicutes;Clostridia;Clostridiales;Veillonellaceae;Veillonella;2795	5	12	7	3	0	2	16	3	6	23	31	34	12	11	5	15	25	20	29	10	8	8
Bacteria;Firmicutes;Bacilli;Lactobacillales;Lactobacillaceae;Lactobacillus;reuteri;692154	9	0	0	0	0	2	0	0	0	265	0	6	0	0	0	0	2	0	0	0	0	0
Bacteria;Firmicutes;Bacilli;Lactobacillales;Streptococcaceae;Streptococcus;863124	7	19	37	3	7	2	5	3	9	26	20	21	23	18	19	8	18	12	4	10	7	5
Bacteria;Firmicutes;Bacilli;Lactobacillales;Streptococcaceae;Streptococcus;4321136	1	16	2	3	10	13	11	2	16	52	25	9	8	13	39	4	15	12	3	19	5	4
Bacteria;Firmicutes;Bacilli;Lactobacillales;Streptococcaceae;Streptococcus;7675	0	0	0	0	0	0	1	29	0	141	0	38	0	7	0	0	66	0	0	0	0	0
Bacteria;Proteobacteria;Gammaproteobacteria;Pasteurellales;Pasteurellaceae;Haemophilus;parainfluenzae;243777	0	12	8	2	15	7	4	0	5	0	31	2	20	17	14	23	29	17	39	3	25	9
Bacteria;Spirochaetes;Spirochaetes;Spirochaetales;Spirochaetaceae;Treponema;121373	0	0	149	0	0	133	0	0	0	0	0	0	0	0	0	0	0	0	0	0	0	0
Bacteria;Proteobacteria;Gammaproteobacteria;Pasteurellales;Pasteurellaceae;Haemophilus;parainfluenzae;2494	0	7	2	0	8	3	1	0	10	0	48	19	65	4	10	15	12	21	17	1	30	7
Bacteria;Proteobacteria;Betaproteobacteria;Neisseriales;Neisseriaceae;Neisseria;subflava;New.Reference78	1	17	0	0	0	9	0	0	2	0	3	0	47	9	7	33	7	6	58	15	27	35
Bacteria;Firmicutes;Clostridia;Clostridiales;Veillonellaceae;Veillonella;dispar;New.Reference40	54	9	0	0	5	7	69	0	3	0	12	4	3	15	1	3	13	14	33	7	12	8
Bacteria;Bacteroidetes;Bacteroidia;Bacteroidales;Prevotellaceae;Prevotella;melaninogenica;5079	51	3	0	7	14	0	1	0	8	0	1	0	1	8	1	60	2	75	11	4	10	14
Bacteria;Firmicutes;Bacilli;Lactobacillales;Streptococcaceae;Streptococcus;786	1	21	0	0	1	1	14	0	33	28	15	19	21	17	61	3	7	5	2	8	9	5
Bacteria;Actinobacteria;Actinobacteria;Actinomycetales;Actinomycetaceae;Actinomyces;748	8	0	0	24	11	6	84	0	14	0	35	1	1	16	8	0	7	4	37	12	0	1
Bacteria;Firmicutes;Bacilli;Lactobacillales;Streptococcaceae;Streptococcus;2657	0	0	0	0	2	34	0	1	2	4	9	3	33	26	5	3	10	3	29	56	13	36
Bacteria;Proteobacteria;Betaproteobacteria;Neisseriales;Neisseriaceae;Neisseria;subflava;885	14	5	0	1	0	0	3	0	17	0	3	19	53	26	23	7	2	1	47	10	18	20
Bacteria;Bacteroidetes;Bacteroidia;Bacteroidales;Prevotellaceae;Prevotella;2763	0	0	248	0	0	6	0	0	14	0	0	0	0	0	0	0	0	0	0	0	0	0
Bacteria;Firmicutes;Bacilli;Bacillales;Bacillaceae;Bacillus;3570	2	57	0	0	3	4	9	0	5	0	3	7	24	2	92	8	6	24	8	7	2	2
Bacteria;Proteobacteria;Gammaproteobacteria;Enterobacteriales;Enterobacteriaceae;1111294	0	1	3	2	4	0	0	152	1	32	28	1	7	6	3	0	4	3	5	9	1	3
Bacteria;Firmicutes;Bacilli;Lactobacillales;Carnobacteriaceae;Granulicatella;225919	62	5	0	2	1	12	10	0	26	0	21	3	1	8	13	14	18	23	16	5	12	11
Bacteria;Firmicutes;Bacilli;Lactobacillales;Streptococcaceae;872004	24	10	6	1	2	5	7	0	32	1	10	29	7	2	45	6	14	17	13	2	23	6
Bacteria;Bacteroidetes;Bacteroidia;Bacteroidales;Prevotellaceae;Prevotella;2833	5	3	0	0	0	48	10	3	29	0	0	0	6	22	3	20	94	0	7	0	11	0
Bacteria;Firmicutes;Clostridia;Clostridiales;Veillonellaceae;Veillonella;New.Reference16	25	0	0	13	3	0	84	0	7	0	71	0	0	9	2	10	11	14	3	6	1	2
Bacteria;Bacteroidetes;Bacteroidia;Bacteroidales;92276	0	0	88	0	0	134	0	0	0	0	0	0	36	0	2	0	0	0	0	0	0	0
Bacteria;Firmicutes;Bacilli;Lactobacillales;Streptococcaceae;Streptococcus;4455767	0	21	0	4	12	9	5	0	8	39	22	6	8	12	38	1	22	5	9	23	9	7
Bacteria;Proteobacteria;Gammaproteobacteria;Pasteurellales;Pasteurellaceae;Haemophilus;parainfluenzae631	0	28	0	0	0	0	0	0	4	0	3	0	16	0	2	33	18	8	54	1	56	37
Bacteria;Spirochaetes;Spirochaetes;Spirochaetales;Spirochaetaceae;Treponema;95168	0	0	111	0	0	125	0	0	0	0	0	0	24	0	0	0	0	0	0	0	0	0
Bacteria;Firmicutes;Bacilli;Lactobacillales;Streptococcaceae;Streptococcus;2334	27	50	0	1	1	3	19	1	21	0	4	62	3	4	1	12	10	5	9	2	21	3
Bacteria;Bacteroidetes;Bacteroidia;Bacteroidales;125230	0	0	64	0	0	175	0	0	0	0	0	0	19	0	0	0	0	0	0	0	0	0
Bacteria;Firmicutes;Bacilli;Lactobacillales;Lactobacillaceae;Lactobacillus3432	0	0	0	0	0	0	0	1	0	232	0	4	0	0	0	0	0	20	0	0	1	0
Bacteria;Firmicutes;Bacilli;Lactobacillales;Streptococcaceae;Streptococcus;966820	7	21	5	1	2	3	4	1	25	21	14	32	24	16	36	10	2	10	5	10	7	2
Bacteria;Actinobacteria;Coriobacteriia;Coriobacteriales;Coriobacteriaceae;350141	0	0	0	0	1	200	0	0	9	0	5	0	0	40	0	0	1	0	0	0	0	0
Bacteria;Firmicutes;Bacilli;Lactobacillales;Lactobacillaceae;Lactobacillus;564037	1	0	0	0	0	0	0	0	0	255	0	0	0	0	0	0	0	0	0	0	0	0
Bacteria;TM7;TM7-3;4458736	1	0	104	12	0	4	2	18	0	1	2	0	0	112	0	0	0	0	0	0	0	0
Bacteria;Proteobacteria;Betaproteobacteria;Neisseriales;Neisseriaceae;Neisseria4377731	23	8	0	0	0	16	0	0	1	1	8	2	49	8	6	6	10	0	75	9	7	26
Bacteria;Firmicutes;Clostridia;Clostridiales;Veillonellaceae;Selenomonas;637	12	0	0	17	1	4	12	32	2	0	118	0	1	3	0	10	8	15	7	7	0	5
Bacteria;Proteobacteria;Betaproteobacteria;Burkholderiales;Burkholderiaceae;Lautropia;887694	4	2	0	3	0	12	0	0	2	0	16	5	11	142	0	0	2	1	1	50	0	3
Bacteria;Proteobacteria;Gammaproteobacteria;Pasteurellales;Pasteurellaceae;Haemophilus;parainfluenzae240755	3	9	8	4	12	9	2	0	3	1	31	4	10	13	8	15	38	20	25	3	26	10
Bacteria;Proteobacteria;Betaproteobacteria;Neisseriales;Neisseriaceae;Neisseria;725834	104	59	0	3	0	3	4	0	2	0	5	0	35	11	2	0	1	6	16	2	0	0
Bacteria;Actinobacteria;Actinobacteria;Actinomycetales;Micrococcaceae;Rothia;dentocariosa538247	8	27	12	0	0	1	6	0	45	12	1	116	3	3	0	3	2	2	2	7	0	0
Bacteria;Bacteroidetes;Bacteroidia;Bacteroidales;Prevotellaceae;Prevotella;610111	7	16	1	5	1	71	24	10	10	0	1	5	1	25	51	1	21	0	0	0	0	0
Bacteria;TM7;TM7-3;799024	0	2	34	4	76	0	7	1	0	0	52	0	1	64	0	1	0	1	1	2	1	1
Bacteria;Firmicutes;Bacilli;Lactobacillales;5060	12	8	0	0	4	9	7	0	21	0	9	11	29	7	81	6	10	5	5	3	16	4
Bacteria;Proteobacteria;Epsilonproteobacteria;Campylobacterales;Campylobacteraceae;Campylobacter;585653	10	2	2	5	1	103	0	3	10	0	32	3	2	18	6	3	34	10	1	2	0	0
Bacteria;Firmicutes;Bacilli;Lactobacillales;Streptococcaceae;Streptococcus;54794	0	0	3	0	23	16	0	1	5	25	10	11	6	16	30	4	12	12	6	43	9	13
Bacteria;Firmicutes;Clostridia;Clostridiales;Veillonellaceae968	40	0	0	2	15	0	56	0	9	0	53	1	3	6	4	11	7	21	0	15	0	2
Bacteria;Fusobacteria;Fusobacteriia;Fusobacteriales;Fusobacteriaceae;Fusobacterium;444857	5	8	6	27	0	50	27	0	22	0	1	6	11	31	18	4	25	3	1	0	0	0
Bacteria;Spirochaetes;Spirochaetes;Spirochaetales;Spirochaetaceae;Treponema;amylovorum29328	0	1	0	0	0	244	0	0	0	0	0	0	0	0	0	0	0	0	0	0	0	0
Bacteria;Firmicutes;Clostridia;Clostridiales;Veillonellaceae;Veillonella;dispar3569942	16	5	3	9	15	7	15	8	11	53	23	0	0	10	1	13	12	18	9	8	2	5
Bacteria;Tenericutes;Mollicutes;RF39;42538	1	0	6	0	0	9	0	0	7	0	0	0	14	0	0	97	1	3	104	0	0	0
Bacteria;Firmicutes;Bacilli;Lactobacillales;Lactobacillaceae;Lactobacillus;reuteri;604966	5	0	0	0	0	0	0	0	0	231	0	4	0	0	0	0	1	0	0	0	0	0
Bacteria;Firmicutes;Bacilli;Lactobacillales;Streptococcaceae;Streptococcus;anginosus;936798	0	0	0	0	0	0	0	14	0	200	0	0	0	0	0	0	27	0	0	0	0	0
Bacteria;Actinobacteria;Actinobacteria;Actinomycetales;Micrococcaceae;Rothia;mucilaginosa;2780216	0	1	0	1	73	3	6	0	2	0	24	1	49	0	42	4	15	1	5	0	13	0
Bacteria;Firmicutes;Bacilli;Lactobacillales;Streptococcaceae;Streptococcus;4250	6	26	6	0	10	4	22	0	44	0	18	23	2	12	12	4	4	6	11	17	7	6
Bacteria;Fusobacteria;Fusobacteriia;Fusobacteriales;Leptotrichiaceae;Leptotrichia;4345640	5	4	0	0	0	0	0	0	13	0	49	4	5	0	7	0	0	124	19	8	0	1
Bacteria;Firmicutes;Bacilli;Lactobacillales;Streptococcaceae;Streptococcus;564914	0	7	0	36	10	6	5	1	8	8	16	1	11	20	14	7	10	7	32	10	7	20
Bacteria;Spirochaetes;Spirochaetes;Spirochaetales;Spirochaetaceae;Treponema;2372755	17	15	20	12	0	43	11	0	26	0	41	4	9	0	1	0	26	0	11	0	0	0
Bacteria;TM7;TM7-3;691088	6	1	1	4	7	16	1	14	2	2	16	0	1	157	1	0	3	2	1	0	1	0
Bacteria;Spirochaetes;Spirochaetes;Sphaerochaetales;Sphaerochaetaceae;Sphaerochaeta;4465900	0	1	86	1	0	8	1	105	1	0	0	0	0	32	0	0	0	0	0	0	0	0
Bacteria;Proteobacteria;Gammaproteobacteria;Pasteurellales;Pasteurellaceae;Haemophilus;parainfluenzae;2807	2	5	3	2	12	9	2	0	5	0	29	1	13	15	9	12	17	16	41	4	30	7
Bacteria;Firmicutes;Bacilli;Lactobacillales;Streptococcaceae;Streptococcus;3229	1	84	0	1	0	4	4	0	35	0	1	30	17	4	7	10	11	10	6	0	3	5
Bacteria;Proteobacteria;Gammaproteobacteria;Pasteurellales;Pasteurellaceae;Haemophilus;parainfluenzae;316852	2	5	70	31	6	12	2	0	1	0	15	1	8	4	4	5	17	10	13	8	14	5
Bacteria;Proteobacteria;Gammaproteobacteria;Pasteurellales;Pasteurellaceae;Haemophilus;parainfluenzae;359779	5	8	0	0	13	10	2	0	0	0	33	1	14	11	9	12	28	18	29	9	23	7
Bacteria;Proteobacteria;Gammaproteobacteria;Pasteurellales;Pasteurellaceae;Haemophilus;parainfluenzae;4296080	1	5	3	1	8	2	2	0	2	0	27	2	21	26	5	11	24	23	31	4	28	6
Bacteria;Firmicutes;Clostridia;Clostridiales;621651	43	0	4	5	0	10	11	0	35	0	0	2	3	1	0	24	13	47	11	0	13	9
Bacteria;Firmicutes;Erysipelotrichi;Erysipelotrichales;Erysipelotrichaceae;Bulleidia;moorei;New.Reference15	2	0	3	6	4	6	99	5	1	0	37	1	0	14	0	11	7	15	13	1	3	2
Bacteria;Actinobacteria;Actinobacteria;Actinomycetales;Corynebacteriaceae;Corynebacterium;439036	225	0	0	0	0	0	0	0	0	1	0	1	0	0	0	0	0	0	0	0	0	0
Bacteria;Proteobacteria;Betaproteobacteria;Neisseriales;Neisseriaceae;Neisseria;New.Reference39	26	17	0	0	0	0	0	0	1	0	3	0	49	13	0	2	2	0	34	56	0	23
Bacteria;Firmicutes;Bacilli;Gemellales;Gemellaceae;1634	0	7	0	3	5	2	37	0	8	0	6	2	3	22	61	9	3	35	10	5	2	4
Bacteria;Firmicutes;Bacilli;Lactobacillales;Streptococcaceae;Streptococcus;911496	3	14	17	2	8	2	4	1	22	12	20	20	18	12	23	3	10	9	4	9	7	3
Bacteria;Firmicutes;Bacilli;Lactobacillales;Streptococcaceae;Streptococcus;4312886	1	7	6	3	7	3	4	10	5	50	17	11	8	11	32	3	9	7	7	7	7	7
Bacteria;Proteobacteria;Gammaproteobacteria;Pasteurellales;Pasteurellaceae;Haemophilus;parainfluenzae;558276	1	5	0	0	7	9	1	0	3	0	49	4	19	16	5	14	17	16	31	5	16	4
Bacteria;Actinobacteria;Actinobacteria;Actinomycetales;Actinomycetaceae;527314	0	0	0	0	0	4	1	0	31	0	0	96	0	33	0	1	26	18	5	5	1	0
Bacteria;Bacteroidetes;Bacteroidia;Bacteroidales;253550	0	0	8	0	0	209	0	0	0	0	0	0	0	0	0	0	0	0	0	0	0	0
Bacteria;Firmicutes;Clostridia;Clostridiales;Veillonellaceae;Veillonella;New.Reference92	19	1	1	5	0	0	97	1	9	0	35	0	0	2	0	8	9	17	2	7	3	1
Bacteria;Bacteroidetes;Bacteroidia;Bacteroidales;Prevotellaceae;Prevotella;4399781	9	1	131	0	0	7	2	0	15	0	3	0	34	0	0	0	0	6	2	6	0	0
Bacteria;Bacteroidetes;Bacteroidia;Bacteroidales;Prevotellaceae;Prevotella;melaninogenica;3495	12	2	0	1	0	1	0	0	0	0	2	2	0	1	0	94	4	11	21	1	29	35
Bacteria;Firmicutes;Bacilli;Gemellales;Gemellaceae;New.Reference28	2	32	0	0	5	7	8	0	9	0	5	2	1	11	101	7	3	10	5	2	3	2
Bacteria;Proteobacteria;Deltaproteobacteria;Desulfobacterales;Desulfobulbaceae;Desulfobulbus;151814	52	1	15	2	0	21	24	0	6	0	0	3	0	0	9	0	77	0	4	0	0	0
Bacteria;Actinobacteria;Actinobacteria;Actinomycetales;Actinomycetaceae;Actinomyces;12574	9	5	0	4	10	20	27	1	6	0	50	0	0	20	10	10	7	5	16	3	4	6
Bacteria;Bacteroidetes;Bacteroidia;Bacteroidales;1077185	1	0	29	17	0	72	0	0	41	0	35	0	8	0	3	0	6	0	0	0	1	0
Bacteria;Bacteroidetes;Bacteroidia;Bacteroidales;Prevotellaceae;Prevotella;New.Reference9	20	0	2	2	0	3	9	8	1	0	6	11	1	5	1	5	97	28	0	4	9	1
Bacteria;Actinobacteria;Actinobacteria;Actinomycetales;Actinomycetaceae;Actinomyces;3608	7	2	0	15	5	6	43	0	9	0	32	0	3	11	13	3	6	2	34	12	5	4
Bacteria;Spirochaetes;Spirochaetes;Spirochaetales;Spirochaetaceae;Treponema;399903	0	0	78	0	0	30	0	68	0	0	0	0	36	0	0	0	0	0	0	0	0	0
Bacteria;Firmicutes;Bacilli;Lactobacillales;Streptococcaceae;Streptococcus;939	16	13	0	0	0	1	20	1	23	11	6	3	9	6	40	15	6	17	13	1	6	4
Bacteria;TM7;TM7-3;404	3	0	159	0	0	0	0	1	0	0	16	0	0	27	0	0	4	0	0	0	0	0
Bacteria;Actinobacteria;Actinobacteria;Actinomycetales;Actinomycetaceae;Actinomyces;3115	7	1	0	4	2	2	42	0	19	0	27	1	8	12	27	8	3	1	27	10	4	4
Bacteria;Actinobacteria;Actinobacteria;Actinomycetales;Actinomycetaceae;Actinomyces;7268	7	6	0	0	3	3	26	0	34	0	14	6	11	13	10	4	14	1	32	16	5	4
Bacteria;Proteobacteria;Betaproteobacteria;Neisseriales;Neisseriaceae;Neisseria;1070334	14	14	0	0	0	10	0	0	1	0	3	2	27	5	3	5	2	0	51	7	14	51
Bacteria;Firmicutes;Clostridia;Clostridiales;Veillonellaceae;Veillonella;dispar4478358	6	0	5	3	8	7	14	10	6	31	33	1	0	15	3	11	19	7	13	8	0	8
Bacteria;Proteobacteria;Gammaproteobacteria;Pasteurellales;Pasteurellaceae;Haemophilus;parainfluenzae4974	5	15	0	9	5	9	7	0	2	0	22	7	13	17	5	20	18	26	7	8	11	2
Bacteria;Firmicutes;Bacilli;Lactobacillales;Streptococcaceae;Streptococcus;4347865	7	16	13	2	4	1	6	2	20	9	10	27	18	10	15	3	9	6	11	8	7	2
Bacteria;Proteobacteria;Gammaproteobacteria;Pseudomonadales;Pseudomonadaceae;Pseudomonas;974121	0	1	3	1	2	2	2	93	5	34	26	0	8	7	3	0	0	3	11	4	1	0
Bacteria;Actinobacteria;Coriobacteriia;Coriobacteriales;Coriobacteriaceae;Atopobium;251702	1	3	2	0	9	61	44	0	22	1	13	21	8	3	1	1	12	0	2	1	0	0
Bacteria;Firmicutes;Bacilli;Lactobacillales;Streptococcaceae;Streptococcus;3789	4	15	2	0	1	0	6	1	25	20	6	96	3	12	4	1	3	1	0	1	4	0
Bacteria;Firmicutes;Bacilli;Gemellales;Gemellaceae;1097593	0	8	6	13	14	18	9	0	7	0	12	4	13	28	46	3	3	7	10	0	1	1
Bacteria;Firmicutes;Clostridia;Clostridiales;774	0	1	0	74	0	5	1	0	0	0	2	62	12	7	0	0	14	8	11	2	3	0
Bacteria;Proteobacteria;Betaproteobacteria;Neisseriales;Neisseriaceae;4296513	0	6	0	0	0	0	0	0	5	0	62	2	17	62	0	0	1	26	4	16	0	1
Bacteria;Firmicutes;Bacilli;Lactobacillales;Carnobacteriaceae593672	3	10	0	1	2	3	11	0	12	0	4	5	4	4	90	12	4	12	20	0	3	1
Bacteria;Actinobacteria;Actinobacteria;Actinomycetales;Micrococcaceae;Rothia;mucilaginosa4411138	3	0	0	0	1	2	2	0	0	0	0	2	58	5	100	1	4	12	7	0	3	0
Bacteria;Firmicutes;Bacilli;Lactobacillales;Streptococcaceae;Streptococcus;4334830	3	30	6	3	3	2	3	0	11	13	12	32	14	7	19	7	3	11	5	6	4	5
Bacteria;Firmicutes;Bacilli;Lactobacillales;Enterococcaceae622288	8	10	0	0	0	7	10	0	11	1	5	5	5	3	95	5	3	9	12	4	2	2
Bacteria;Actinobacteria;Actinobacteria;Actinomycetales;Micrococcaceae;Rothia;mucilaginosa362965	1	11	0	0	9	4	7	6	19	29	16	3	31	9	22	0	4	4	3	9	4	4
Bacteria;Proteobacteria;Gammaproteobacteria;Pasteurellales;Pasteurellaceae;Haemophilus;844940	0	5	17	11	0	22	0	0	0	0	0	1	15	7	0	87	0	9	0	19	0	2
Bacteria;Bacteroidetes;Bacteroidia;Bacteroidales;Prevotellaceae;Prevotella;melaninogenica524	5	3	0	0	0	75	0	0	35	2	0	0	9	31	10	0	24	0	0	0	0	0
Bacteria;Actinobacteria;Actinobacteria;Actinomycetales;Actinomycetaceae8228	3	2	0	0	0	6	14	2	58	0	10	0	0	19	54	2	1	0	7	8	2	5
Bacteria;Actinobacteria;Actinobacteria;Actinomycetales;Actinomycetaceae;Actinomyces;566233	32	5	3	4	0	5	4	0	33	0	0	75	5	3	1	0	17	0	0	5	0	0
Bacteria;Firmicutes;Bacilli;Lactobacillales5084	71	0	0	2	2	10	10	0	13	0	14	13	3	7	1	7	4	19	10	0	2	3
Bacteria;Bacteroidetes;Bacteroidia;Bacteroidales;Prevotellaceae;Prevotella;1126155	7	0	0	0	0	140	0	0	9	0	24	0	0	0	0	0	10	0	0	0	0	0
Bacteria;Firmicutes;Bacilli;Lactobacillales;Streptococcaceae;Streptococcus;6541	0	0	0	0	0	17	0	0	3	0	12	0	11	16	8	2	8	0	29	33	19	31
Bacteria;Proteobacteria;Betaproteobacteria;Neisseriales;Neisseriaceae;Neisseria;subflava1026498	11	6	14	11	0	17	0	0	2	0	5	0	31	2	7	3	20	0	32	6	5	17
Bacteria;Firmicutes;Bacilli;Lactobacillales;Aerococcaceae;Alkalibacterium;542881	0	0	1	1	0	2	0	84	1	51	23	4	5	4	0	1	3	0	1	6	0	0
Bacteria;Firmicutes;Bacilli;Lactobacillales;Lactobacillaceae;Lactobacillus;zeae518033	0	0	0	0	1	0	0	0	0	153	0	33	0	0	0	0	0	0	0	0	0	0
Bacteria;Firmicutes;Bacilli;Lactobacillales686789	18	10	0	1	1	10	5	0	11	0	6	2	4	5	74	17	7	8	3	2	2	1
Bacteria;Proteobacteria;Betaproteobacteria;Burkholderiales;Comamonadaceae;3819	2	3	3	3	1	2	3	73	1	36	26	4	9	3	2	1	1	6	5	0	3	0
Bacteria;Firmicutes;Clostridia;Clostridiales;Lachnospiraceae;Oribacterium;250038	0	0	1	2	0	90	4	69	13	0	0	0	0	6	0	1	0	0	0	0	0	0
Bacteria;Firmicutes;Clostridia;Clostridiales;Peptococcaceae;Peptococcus;42091	1	3	27	0	0	80	0	0	45	0	0	0	4	2	0	2	0	2	19	0	0	0
Bacteria;Fusobacteria;Fusobacteriia;Fusobacteriales;Leptotrichiaceae;New.Reference80	0	0	185	0	0	0	0	0	0	0	0	0	0	0	0	0	0	0	0	0	0	0
Bacteria;Firmicutes;Clostridia;Clostridiales;Lachnospiraceae;Oribacterium;238594	23	2	31	0	0	33	11	0	23	0	0	21	14	0	20	0	6	0	0	0	0	0
Bacteria;Proteobacteria;Betaproteobacteria;Neisseriales;Neisseriaceae;Neisseria4310829	13	23	0	1	0	7	0	0	4	0	5	1	23	7	7	4	2	1	36	9	15	26
Bacteria;Proteobacteria;Gammaproteobacteria;Pasteurellales;Pasteurellaceae;Haemophilus;parainfluenzae4303114	4	5	0	2	8	3	2	0	0	0	19	0	9	8	3	23	25	21	21	1	24	6
Bacteria;Bacteroidetes;Bacteroidia;Bacteroidales;Prevotellaceae;Prevotella;5430	4	0	1	177	0	0	0	0	0	0	0	0	0	0	0	0	0	1	0	0	0	0
Bacteria;Firmicutes;Bacilli;Lactobacillales;Streptococcaceae;Streptococcus;4445466	8	12	7	2	7	7	2	0	11	15	16	10	15	13	20	4	7	4	2	4	5	5
Bacteria;Actinobacteria;Actinobacteria;Actinomycetales;Actinomycetaceae;Actinomyces;5392	2	50	6	0	0	0	1	1	33	4	2	71	0	0	1	0	2	0	2	0	0	0
Bacteria;Firmicutes;Clostridia;Clostridiales;[Mogibacteriaceae];2976	2	1	0	0	1	4	14	0	4	0	1	2	1	3	0	23	6	45	24	5	20	18
Bacteria;Firmicutes;Clostridia;Clostridiales;295296	0	0	0	1	0	0	0	173	0	0	0	0	0	0	0	0	0	0	0	0	0	0
Bacteria;Proteobacteria;Epsilonproteobacteria;Campylobacterales;Campylobacteraceae;Campylobacter;New.Reference44	0	0	0	37	11	4	2	4	0	0	54	0	4	36	4	0	2	8	3	0	1	4
Bacteria;Proteobacteria;Betaproteobacteria;Neisseriales;Neisseriaceae;Neisseria;1007399	16	9	0	1	1	5	2	0	4	0	4	1	36	13	5	3	1	0	31	7	6	27
Bacteria;Actinobacteria;Actinobacteria;Actinomycetales;Actinomycetaceae;Actinomyces;2539	8	0	0	10	4	0	48	0	11	0	35	0	0	3	1	3	10	4	25	5	1	3
Bacteria;Firmicutes;Bacilli;Lactobacillales;Streptococcaceae;Streptococcus;4309764	6	13	14	2	3	5	1	7	7	14	12	20	16	8	15	4	5	7	5	0	6	1
Bacteria;Firmicutes;Bacilli;Lactobacillales;Streptococcaceae;Streptococcus;894969	7	16	12	1	1	2	6	0	8	15	9	28	10	9	18	4	3	4	3	5	9	1
Bacteria;Firmicutes;Clostridia;Clostridiales;Lachnospiraceae;Oribacterium;4310395	22	0	2	31	1	2	17	1	5	2	3	1	0	54	1	3	2	3	6	3	9	3
Bacteria;Proteobacteria;Alphaproteobacteria;Rickettsiales;74136	0	0	171	0	0	0	0	0	0	0	0	0	0	0	0	0	0	0	0	0	0	0
Bacteria;Actinobacteria;Coriobacteriia;Coriobacteriales;Coriobacteriaceae;724147	52	1	0	1	0	30	19	0	3	0	11	8	0	5	5	2	32	0	0	0	0	0
Bacteria;Actinobacteria;Coriobacteriia;Coriobacteriales;Coriobacteriaceae;Atopobium;8810	6	0	0	0	5	5	24	1	11	11	45	2	1	22	5	8	12	4	1	3	3	0
Bacteria;Bacteroidetes;Bacteroidia;Bacteroidales;Porphyromonadaceae;Porphyromonas;4412630	3	48	0	3	7	0	1	0	6	0	0	0	8	4	1	8	0	57	8	0	11	3
Bacteria;Proteobacteria;Betaproteobacteria;Neisseriales;Neisseriaceae;Neisseria;4323390	13	12	0	0	0	15	1	0	3	0	4	1	26	10	8	1	2	0	29	6	12	25
Bacteria;Firmicutes;Bacilli;Lactobacillales;Streptococcaceae;2222	0	31	6	2	0	7	8	0	0	0	4	10	48	2	26	5	3	10	1	2	1	1
Bacteria;Actinobacteria;Actinobacteria;Actinomycetales;Micrococcaceae;Rothia;dentocariosa954	10	4	1	0	0	0	7	0	46	0	0	87	0	3	3	2	3	0	0	0	0	0
Bacteria;Bacteroidetes;Bacteroidia;Bacteroidales;Porphyromonadaceae;Porphyromonas;970138	6	17	0	22	47	0	1	0	0	0	3	1	3	0	0	9	1	10	10	1	22	13
Bacteria;Bacteroidetes;Bacteroidia;Bacteroidales;Prevotellaceae;Prevotella;2598	0	1	0	0	0	0	0	0	11	0	1	0	1	5	0	21	1	33	6	4	0	82
Bacteria;Fusobacteria;Fusobacteriia;Fusobacteriales;Fusobacteriaceae;Fusobacterium;2297428	0	20	9	9	22	10	6	1	8	0	4	4	7	11	2	6	10	4	18	0	8	7
Bacteria;Firmicutes;Bacilli;Lactobacillales;Streptococcaceae;Streptococcus;1040009	1	13	6	1	4	3	1	0	11	8	12	25	13	12	25	6	4	4	2	1	9	4
Bacteria;Firmicutes;Bacilli;Lactobacillales;Carnobacteriaceae;Granulicatella;200	0	22	0	0	2	4	4	0	8	0	7	8	6	1	74	4	2	4	13	1	4	0
Bacteria;Bacteroidetes;Bacteroidia;Bacteroidales;Porphyromonadaceae;Porphyromonas;endodontalis;308956	0	9	5	0	0	68	2	0	7	0	0	5	59	1	1	1	0	1	3	1	0	0
Bacteria;Firmicutes;Clostridia;Clostridiales;Veillonellaceae;Veillonella;parvula4757	1	6	0	1	2	0	5	0	4	2	7	0	1	11	1	20	12	14	63	1	3	9
Bacteria;Actinobacteria;Actinobacteria;Actinomycetales;Actinomycetaceae;Actinomyces;375059	11	7	8	0	2	0	3	1	45	0	3	36	2	7	0	1	29	0	4	1	0	2
Bacteria;Bacteroidetes;Bacteroidia;Bacteroidales;Prevotellaceae;Prevotella;4331006	29	1	8	1	0	1	2	1	15	0	4	1	0	5	0	7	37	40	0	5	3	2
Bacteria;Firmicutes;Clostridia;Clostridiales;Veillonellaceae;Veillonella;parvula6484	0	6	1	0	0	1	9	1	22	2	21	5	18	2	0	7	15	11	12	10	10	9
Bacteria;Proteobacteria;Gammaproteobacteria;Pasteurellales;Pasteurellaceae;Haemophilus;parainfluenzae4375080	2	6	3	2	11	2	2	0	4	0	11	2	11	5	7	16	21	14	23	2	13	5
Bacteria;Firmicutes;Bacilli;Lactobacillales;Streptococcaceae;Streptococcus;941096	0	0	1	1	10	24	0	2	6	20	14	0	2	14	12	2	15	4	1	21	8	4
Bacteria;Firmicutes;Bacilli;Lactobacillales;Streptococcaceae;Streptococcus;536866	0	0	1	0	6	8	0	0	5	22	16	1	2	12	8	8	14	6	2	24	14	11
Bacteria;Firmicutes;Clostridia;Clostridiales;Peptostreptococcaceae;Filifactor;New.Reference14	10	5	2	0	0	45	0	0	19	1	5	0	13	26	17	0	16	1	0	0	0	0
Bacteria;Actinobacteria;Actinobacteria;Actinomycetales;Micrococcaceae;Rothia;dentocariosa5075	26	1	3	0	0	0	20	0	51	28	1	15	0	2	0	2	5	1	1	3	0	0
Bacteria;Firmicutes;Bacilli;Lactobacillales;Streptococcaceae;Streptococcus;790	9	6	7	8	0	9	7	10	16	5	4	20	8	6	1	1	15	16	4	1	4	2
Bacteria;Firmicutes;Clostridia;Clostridiales;Veillonellaceae;Selenomonas2935	0	1	0	0	0	157	0	0	0	0	0	0	0	0	0	0	0	0	0	0	0	0
Bacteria;Proteobacteria;Gammaproteobacteria;Pasteurellales;Pasteurellaceae;Haemophilus;parainfluenzae4458758	0	6	3	0	12	3	2	0	0	0	26	0	8	19	7	6	21	12	10	3	14	6
Bacteria;Actinobacteria;Actinobacteria;Actinomycetales;Corynebacteriaceae;Corynebacterium;1722	2	2	0	0	0	1	0	0	3	0	1	140	1	0	0	1	4	1	0	1	0	0
Bacteria;Actinobacteria;Actinobacteria;Actinomycetales;Actinomycetaceae;Actinomyces;1343	10	0	0	2	4	13	19	2	18	0	18	0	3	37	11	1	5	0	9	3	0	1
Bacteria;Firmicutes;Bacilli;Lactobacillales;Lactobacillaceae;Lactobacillus;reuteri949863	1	0	0	0	0	0	0	0	0	153	0	2	0	0	0	0	0	0	0	0	0	0
Bacteria;Firmicutes;Clostridia;Clostridiales;Veillonellaceae;Selenomonas;1529	11	0	4	20	0	48	5	16	14	0	0	0	10	3	1	3	15	5	1	0	0	0
Bacteria;Proteobacteria;Betaproteobacteria;Burkholderiales;Burkholderiaceae;Lautropia;4315538	11	3	0	0	0	0	0	0	0	0	4	0	33	23	0	0	4	4	28	21	0	25
Bacteria;Actinobacteria;Coriobacteriia;Coriobacteriales;Coriobacteriaceae;1106384	29	2	6	0	0	15	10	0	25	0	1	36	5	13	0	0	13	0	0	0	0	0
Bacteria;Bacteroidetes;Bacteroidia;Bacteroidales;Prevotellaceae;Prevotella;6330	2	0	0	145	0	0	1	0	0	0	0	0	1	2	2	0	0	2	0	0	0	0
Bacteria;Firmicutes;Bacilli;Lactobacillales;Streptococcaceae;Streptococcus;6862	0	3	0	0	14	2	3	0	5	27	16	1	10	10	19	0	3	3	2	21	10	6
Bacteria;Firmicutes;Bacilli;Lactobacillales;Streptococcaceae;Streptococcus;4330071	5	12	9	1	5	3	1	0	10	11	10	23	8	7	19	3	4	13	3	3	1	3
Bacteria;Firmicutes;Clostridia;Clostridiales;Lachnospiraceae;Moryella;2509	0	2	0	0	0	0	12	0	12	0	31	1	1	18	0	11	17	9	23	8	5	4
Bacteria;Proteobacteria;Betaproteobacteria;Neisseriales;Neisseriaceae;Neisseria;4320462	12	8	0	1	0	11	0	0	1	0	1	1	34	6	4	1	0	2	44	6	4	18
Bacteria;Bacteroidetes;Bacteroidia;Bacteroidales;Prevotellaceae;Prevotella;616	40	0	3	31	6	0	20	0	0	0	2	0	2	5	0	0	2	8	4	11	8	11
Bacteria;Bacteroidetes;Bacteroidia;Bacteroidales;Prevotellaceae;Prevotella;428116	2	0	39	1	0	0	0	110	0	0	0	0	0	0	0	0	0	0	0	0	0	0
Bacteria;Bacteroidetes;Bacteroidia;Bacteroidales;Prevotellaceae;Prevotella;melaninogenica;4306852	10	0	28	21	0	9	10	7	1	0	19	5	1	8	1	5	17	7	0	2	1	0
Bacteria;Firmicutes;Bacilli;Lactobacillales;Lactobacillaceae;Lactobacillus;589114	0	0	1	0	43	0	0	0	0	5	0	1	0	0	0	0	0	100	0	0	1	0
Bacteria;Fusobacteria;Fusobacteriia;Fusobacteriales;Fusobacteriaceae;Fusobacterium;4419553	2	7	7	6	21	13	2	0	4	0	1	1	4	13	2	5	15	10	18	1	12	7
Bacteria;Firmicutes;Bacilli;Lactobacillales;Streptococcaceae;Streptococcus968629	5	8	4	2	6	1	2	0	7	10	17	18	16	11	10	3	3	7	8	3	4	5
Bacteria;Proteobacteria;Gammaproteobacteria;Pasteurellales;Pasteurellaceae;Haemophilus;parainfluenzae3228684	0	12	0	2	11	1	1	0	3	0	13	5	8	6	6	12	15	18	12	1	17	7
Bacteria;Proteobacteria;Betaproteobacteria;Burkholderiales;Comamonadaceae;Delftia;931643	1	2	0	2	2	1	1	57	0	30	25	1	2	8	4	2	1	0	5	4	0	1
Bacteria;Firmicutes;Bacilli;Lactobacillales;Streptococcaceae;Streptococcus;272150	10	6	0	6	2	3	7	0	16	5	11	4	9	10	9	4	12	22	3	4	3	2
Bacteria;Spirochaetes;Spirochaetes;Spirochaetales;Spirochaetaceae;Treponema;124523	0	0	74	0	0	74	0	0	0	0	0	0	0	0	0	0	0	0	0	0	0	0
Bacteria;Bacteroidetes;Bacteroidia;Bacteroidales;[Paraprevotellaceae];[Prevotella];tannerae1714	7	3	1	3	0	3	12	0	45	0	3	0	4	1	5	10	5	40	0	1	1	3
Bacteria;Bacteroidetes;Bacteroidia;Bacteroidales;Prevotellaceae;Prevotella;5280	5	1	0	0	0	23	7	0	14	0	0	0	1	10	0	16	53	2	3	0	10	1
Bacteria;Firmicutes;Clostridia;Clostridiales;Lachnospiraceae;5321	6	20	0	0	2	8	9	0	9	0	2	12	0	5	1	10	16	2	17	2	25	0
Bacteria;Proteobacteria;Betaproteobacteria;Neisseriales;Neisseriaceae;Neisseria;2873	39	4	0	1	0	5	2	0	3	0	3	0	9	4	1	7	3	3	46	4	3	9
Bacteria;Proteobacteria;Gammaproteobacteria;Pasteurellales;Pasteurellaceae;Aggregatibacter;segnis4323397	2	0	0	0	0	0	0	0	0	0	0	116	25	3	0	0	0	0	0	0	0	0
Bacteria;Tenericutes;Mollicutes;Mycoplasmatales;Mycoplasmataceae;Mycoplasma;3016198	0	0	0	0	0	146	0	0	0	0	0	0	0	0	0	0	0	0	0	0	0	0
Bacteria;Actinobacteria;Actinobacteria;Actinomycetales;Micrococcaceae;Rothia;mucilaginosa905211	1	0	0	0	2	2	4	0	1	0	16	0	36	3	19	14	10	8	6	0	23	0
Bacteria;Firmicutes;Clostridia;Clostridiales;Veillonellaceae;Veillonella;dispar4440	17	0	0	1	0	2	65	1	28	0	6	0	0	3	4	15	2	0	0	1	0	0
Bacteria;Proteobacteria;Betaproteobacteria;Neisseriales;Neisseriaceae;Neisseria;subflava938043	17	3	0	2	1	18	0	0	1	0	5	1	17	8	4	4	6	0	28	5	6	19
Bacteria;Proteobacteria;Gammaproteobacteria;Pasteurellales;Pasteurellaceae;Haemophilus;parainfluenzae414943	2	3	15	2	6	7	0	0	0	0	8	1	10	10	2	9	20	15	19	3	7	6
Bacteria;Bacteroidetes;Bacteroidia;Bacteroidales;Porphyromonadaceae;Porphyromonas;767270	24	39	0	2	6	0	1	0	5	0	2	6	6	0	0	16	9	1	12	1	2	11
Bacteria;Firmicutes;Bacilli;Lactobacillales;Streptococcaceae;Streptococcus;New.Reference67	6	10	1	2	0	3	2	0	14	0	0	3	6	0	5	13	7	41	2	1	20	7
Bacteria;Firmicutes;Clostridia;Clostridiales;Veillonellaceae;Veillonella;dispar2922	8	5	2	1	0	3	46	0	1	3	20	0	1	6	0	3	10	3	26	2	0	3
Bacteria;Fusobacteria;Fusobacteriia;Fusobacteriales;Leptotrichiaceae;Leptotrichia;648553	24	2	0	0	0	0	0	0	5	0	14	65	14	7	0	2	6	1	0	0	0	2
Bacteria;Firmicutes;Bacilli;Lactobacillales;Streptococcaceae;Streptococcus;4462083	5	11	11	1	3	3	4	3	1	16	10	7	18	8	15	2	5	8	3	2	4	0
Bacteria;Actinobacteria;Actinobacteria;Actinomycetales;Micrococcaceae;Rothia;mucilaginosa5459	4	6	0	1	0	0	2	0	11	37	3	30	6	3	17	0	8	2	0	8	1	0
Bacteria;Bacteroidetes;Bacteroidia;Bacteroidales;p-2534-18B5;BE24;119951	0	0	139	0	0	0	0	0	0	0	0	0	0	0	0	0	0	0	0	0	0	0
Bacteria;Bacteroidetes;Bacteroidia;Bacteroidales;Porphyromonadaceae;Porphyromonas;endodontalis4303759	1	6	4	3	0	92	1	0	1	0	1	3	15	0	1	0	8	0	2	0	0	1
Bacteria;Bacteroidetes;Bacteroidia;Bacteroidales;Prevotellaceae;Prevotella;melaninogenica4465561	12	0	0	1	5	7	2	0	15	0	9	0	1	13	0	10	5	19	2	4	5	29
Bacteria;Firmicutes;Clostridia;Clostridiales;Veillonellaceae;Selenomonas;4213	18	1	0	6	0	19	6	17	34	0	4	4	10	5	4	0	6	3	1	1	0	0
Bacteria;Proteobacteria;Betaproteobacteria;Burkholderiales;Comamonadaceae;1108275	0	2	3	1	3	8	1	51	1	23	27	1	8	1	2	0	2	1	3	0	1	0
Bacteria;Proteobacteria;Betaproteobacteria;Neisseriales;Neisseriaceae;Neisseria;subflava4376251	18	13	0	0	0	5	0	0	1	0	3	0	28	3	6	1	1	2	30	0	11	17
Bacteria;Firmicutes;Clostridia;Clostridiales;Veillonellaceae;Veillonella;1023075	0	0	129	0	0	2	2	2	0	0	2	0	1	0	0	0	0	0	0	0	0	0
Bacteria;Firmicutes;Bacilli;Lactobacillales;Streptococcaceae;Streptococcus;1007926	4	20	7	2	7	2	3	1	6	15	5	15	8	4	11	3	7	10	0	7	0	0
Bacteria;Firmicutes;Bacilli;Lactobacillales;Streptococcaceae;Streptococcus;4317631	7	10	9	2	2	2	6	1	2	13	8	11	14	9	9	2	6	7	9	3	4	1
Bacteria;Firmicutes;Clostridia;Clostridiales;Veillonellaceae;Selenomonas;6906	10	0	0	46	0	9	1	2	0	0	29	0	1	8	0	4	8	5	0	4	1	9
Bacteria;Spirochaetes;Spirochaetes;Spirochaetales;Spirochaetaceae;Treponema;amylovorum3859	0	0	28	0	0	20	0	53	0	0	0	0	36	0	0	0	0	0	0	0	0	0
Bacteria;Bacteroidetes;Bacteroidia;Bacteroidales;Prevotellaceae;Prevotella;melaninogenica1674	12	0	0	7	0	9	0	0	12	0	0	0	1	7	0	10	5	16	7	3	0	47
Bacteria;Bacteroidetes;Bacteroidia;Bacteroidales;Prevotellaceae;Prevotella;melaninogenica2471	14	0	0	71	0	1	8	4	4	0	7	0	0	7	0	3	10	5	0	0	0	2
Bacteria;Bacteroidetes;Bacteroidia;Bacteroidales;Prevotellaceae;Prevotella;melaninogenica5911	5	1	1	60	2	1	10	3	2	0	16	0	0	9	2	0	9	9	0	4	1	0
Bacteria;Firmicutes;Bacilli;Lactobacillales;Lactobacillaceae;Lactobacillus;5216	0	0	0	0	0	0	0	1	0	134	0	0	0	0	0	0	0	0	0	0	0	0
Bacteria;Firmicutes;Clostridia;Clostridiales;Veillonellaceae;Selenomonas2101	3	0	0	1	0	12	2	0	9	0	1	72	1	12	1	2	15	2	2	0	0	0
Bacteria;Proteobacteria;Gammaproteobacteria;Pasteurellales;Pasteurellaceae;Haemophilus;parainfluenzae2654263	1	4	2	0	5	3	2	0	1	0	20	3	8	8	8	5	13	11	18	0	17	6
Bacteria;Firmicutes;Bacilli;Lactobacillales;Streptococcaceae;Streptococcus;New.Reference38	1	3	0	0	11	3	10	0	5	0	10	3	4	14	2	4	2	5	3	37	11	6
Bacteria;Firmicutes;Bacilli;Lactobacillales;New.Reference36	41	1	2	6	3	4	4	0	4	0	3	0	4	7	8	12	7	11	3	3	8	3
Bacteria;Firmicutes;Clostridia;Clostridiales;Lachnospiraceae;Catonella;8293	1	0	0	0	3	6	4	1	2	0	13	0	2	38	1	4	16	12	7	12	8	4
Bacteria;Bacteroidetes;Bacteroidia;Bacteroidales;Prevotellaceae;Prevotella;545772	10	3	0	0	0	1	4	0	27	0	1	41	1	21	0	0	9	11	0	4	0	0
Bacteria;Firmicutes;Bacilli;Lactobacillales;Streptococcaceae;Streptococcus;4310500	2	7	12	3	4	2	4	2	5	10	11	23	10	4	11	2	6	8	1	0	4	2
Bacteria;Firmicutes;Clostridia;Clostridiales;Veillonellaceae;Veillonella;parvula;New.Reference18	3	4	2	6	3	1	7	1	17	1	12	0	6	3	0	7	17	15	15	7	1	5
Bacteria;Firmicutes;Bacilli;Lactobacillales;Lactobacillaceae;Lactobacillus;3552	0	0	0	0	0	0	0	0	0	131	1	0	0	0	0	0	0	0	0	0	0	0
Bacteria;Firmicutes;Bacilli;Lactobacillales;Streptococcaceae;Streptococcus;New.Reference75	0	27	9	0	2	7	3	4	9	0	3	16	4	5	1	1	8	10	1	13	7	2
Bacteria;Firmicutes;Bacilli;Lactobacillales6070	9	2	30	0	57	10	2	0	3	0	3	0	1	2	4	0	2	2	1	1	3	0
Bacteria;Firmicutes;Erysipelotrichi;Erysipelotrichales;Erysipelotrichaceae;Sharpea;840905	8	0	20	0	0	37	1	14	7	0	0	6	3	2	34	0	0	0	0	0	0	0
Bacteria;Proteobacteria;Betaproteobacteria;Neisseriales;Neisseriaceae;Neisseria;4297271	12	9	0	0	0	9	0	0	0	0	2	3	19	4	7	9	2	4	22	3	7	20
Bacteria;Firmicutes;Clostridia;Clostridiales;Veillonellaceae;Veillonella;dispar7794	1	0	0	0	5	0	19	0	13	29	18	2	2	10	0	9	4	6	5	4	3	1
Bacteria;Firmicutes;Bacilli;Lactobacillales;Streptococcaceae;Streptococcus;736957	4	9	4	0	1	0	5	0	9	10	9	12	9	10	15	4	4	9	2	5	6	3
Bacteria;Firmicutes;Bacilli;Lactobacillales;Streptococcaceae;Streptococcus;4599	0	4	1	10	1	6	8	0	3	0	12	3	1	16	2	9	10	10	4	13	8	9
Bacteria;Firmicutes;Bacilli;Lactobacillales1065974	18	2	2	1	6	6	3	0	6	0	7	1	2	34	15	4	9	6	2	1	4	1
Bacteria;Firmicutes;Clostridia;Clostridiales;Lachnospiraceae851782	7	0	1	1	0	36	15	0	4	0	0	11	1	2	22	6	21	0	2	0	1	0
Bacteria;TM7;TM7-3;3094413	0	0	111	0	0	0	0	0	0	0	19	0	0	0	0	0	0	0	0	0	0	0
Bacteria;Firmicutes;Clostridia;Clostridiales;Peptostreptococcaceae;250288	0	2	0	0	0	1	0	0	2	0	0	0	9	0	2	0	1	18	94	0	0	0
Bacteria;Firmicutes;Clostridia;Clostridiales;Veillonellaceae;Megasphaera;539819	10	0	20	1	1	57	15	0	2	0	0	3	5	10	1	2	0	0	0	2	0	0
Bacteria;Firmicutes;Clostridia;Clostridiales;Clostridiaceae;Clostridium;183534	0	0	0	2	0	0	0	126	0	0	0	0	0	0	0	0	0	0	0	0	0	0
Bacteria;Firmicutes;Clostridia;Clostridiales;Peptostreptococcaceae;2466322	4	29	6	0	0	24	4	0	36	0	0	6	8	0	3	0	0	1	0	6	1	0
Bacteria;Firmicutes;Clostridia;Clostridiales;Veillonellaceae;Veillonella;dispar4702	7	0	1	15	4	3	22	0	6	0	27	0	0	17	0	3	3	15	2	2	1	0
Bacteria;Proteobacteria;Betaproteobacteria;Neisseriales;Neisseriaceae;Neisseria1013657	9	5	0	0	0	7	0	0	1	0	1	2	22	0	4	5	1	0	51	3	1	16
Bacteria;Actinobacteria;Coriobacteriia;Coriobacteriales;Coriobacteriaceae;469663	58	0	63	0	0	6	0	0	0	0	0	0	0	0	0	0	0	0	0	0	0	0
Bacteria;Bacteroidetes;Bacteroidia;Bacteroidales;Prevotellaceae;Prevotella;melaninogenica2481	49	0	1	8	0	0	9	0	1	0	0	0	0	1	0	20	14	15	1	1	7	0
Bacteria;Firmicutes;Bacilli;Lactobacillales;Streptococcaceae;Streptococcus;2719	0	0	4	0	56	9	0	2	1	12	9	0	2	13	2	0	4	0	1	8	2	2
Bacteria;Firmicutes;Bacilli;Gemellales;Gemellaceae;New.Reference13	0	0	32	3	53	2	3	0	1	0	5	2	0	3	14	1	0	2	2	1	1	1
Bacteria;Firmicutes;Bacilli;Lactobacillales;Streptococcaceae;Streptococcus;190502	1	0	1	1	7	23	0	4	2	5	2	1	2	12	3	3	12	7	4	9	13	13
Bacteria;Firmicutes;Clostridia;Clostridiales;Lachnospiraceae;Moryella;463843	0	1	3	0	0	107	0	0	5	0	0	0	4	0	2	0	3	0	0	0	0	0
Bacteria;Fusobacteria;Fusobacteriia;Fusobacteriales;Leptotrichiaceae;34791	0	0	0	0	0	74	0	1	0	0	0	0	50	0	0	0	0	0	0	0	0	0
Bacteria;Proteobacteria;Gammaproteobacteria;Pasteurellales;Pasteurellaceae;Haemophilus;parainfluenzae1470	0	5	2	1	9	1	1	0	7	0	3	2	4	2	8	34	4	23	9	0	7	3
Bacteria;Firmicutes;Clostridia;Clostridiales;[Tissierellaceae];Parvimonas;New.Reference0	0	10	1	0	0	6	2	0	12	0	0	33	5	3	10	0	13	4	14	0	7	4
Bacteria;Bacteroidetes;Bacteroidia;Bacteroidales;Prevotellaceae;Prevotella;melaninogenica5521	20	0	0	4	0	0	11	0	7	0	11	0	0	6	0	45	1	13	0	1	2	2
Bacteria;Fusobacteria;Fusobacteriia;Fusobacteriales;Leptotrichiaceae;Leptotrichia;4430826	3	6	0	30	0	7	0	0	6	0	6	10	4	22	0	1	14	2	2	2	7	1
Bacteria;Firmicutes;Clostridia;Clostridiales;Peptostreptococcaceae;Filifactor;279	3	11	2	0	0	22	0	0	19	0	1	4	17	9	25	0	8	0	0	0	0	0
Bacteria;Proteobacteria;Epsilonproteobacteria;Campylobacterales;Campylobacteraceae;Campylobacter;86812	1	1	0	1	0	42	0	3	1	0	35	0	0	14	2	1	15	4	1	0	0	0
Bacteria;Actinobacteria;Actinobacteria;Actinomycetales;Corynebacteriaceae;Corynebacterium;977756	0	2	0	0	0	0	0	0	5	0	1	106	1	2	0	1	2	0	0	0	0	0
Bacteria;Firmicutes;Clostridia;Clostridiales;Lachnospiraceae;2901970	84	1	0	0	0	0	4	0	3	0	0	0	10	0	0	0	2	10	0	5	1	0
Bacteria;Firmicutes;Bacilli;Lactobacillales;Streptococcaceae;Streptococcus;5423	0	0	0	0	2	0	0	0	0	114	0	0	0	0	0	0	0	2	0	0	0	0
Bacteria;Firmicutes;Clostridia;Clostridiales;Veillonellaceae;Dialister;1105876	39	0	45	0	0	8	0	19	0	0	0	5	0	0	0	2	0	0	0	0	0	0
Bacteria;Firmicutes;Clostridia;Clostridiales;Veillonellaceae;Veillonella;dispar3864823	6	0	12	1	6	3	7	2	5	28	18	0	1	4	1	2	5	7	4	1	2	3
Bacteria;Proteobacteria;Epsilonproteobacteria;Campylobacterales;Campylobacteraceae;Campylobacter;4480882	1	1	0	11	14	4	2	2	1	0	31	0	0	27	0	2	2	10	4	1	0	5
Bacteria;Bacteroidetes;Bacteroidia;Bacteroidales;Porphyromonadaceae;Paludibacter;4446973	59	0	3	0	0	4	0	0	31	0	2	10	1	0	0	0	4	0	2	1	0	0
Bacteria;Bacteroidetes;Bacteroidia;Bacteroidales;Prevotellaceae;Prevotella;melaninogenica7517	36	0	0	4	0	3	0	0	1	0	3	0	3	8	1	11	3	2	17	5	5	15
Bacteria;Firmicutes;Clostridia;Clostridiales;[Tissierellaceae];Parvimonas;New.Reference83	6	6	0	2	0	4	5	1	5	0	0	3	4	1	3	12	6	15	34	1	3	6
Bacteria;Firmicutes;Clostridia;Clostridiales;Veillonellaceae;Veillonella;dispar4459750	2	0	1	4	7	3	7	1	4	17	17	0	0	11	1	4	8	9	10	7	2	2
Bacteria;Proteobacteria;Gammaproteobacteria;Pasteurellales;Pasteurellaceae;Aggregatibacter;823745	1	45	0	1	0	1	0	0	14	0	0	0	11	21	0	0	0	14	2	7	0	0
Bacteria;Spirochaetes;Spirochaetes;Spirochaetales;Spirochaetaceae;Treponema;3935	0	0	35	0	0	82	0	0	0	0	0	0	0	0	0	0	0	0	0	0	0	0
Bacteria;Firmicutes;Bacilli;Lactobacillales;Lactobacillaceae;Lactobacillus;zeae679245	0	0	0	0	0	0	0	0	0	38	0	38	0	0	0	0	0	0	0	5	34	1
Bacteria;Firmicutes;Bacilli;Lactobacillales;Streptococcaceae;Streptococcus;1141646	24	0	0	0	0	0	0	25	0	34	0	3	0	3	0	0	27	0	0	0	0	0
Bacteria;Proteobacteria;Betaproteobacteria;Burkholderiales;Burkholderiaceae;Lautropia;New.Reference53	10	2	0	0	0	1	0	0	0	0	3	0	5	59	0	0	1	3	3	29	0	0
Bacteria;Firmicutes;Bacilli;Lactobacillales;Lactobacillaceae;Lactobacillus;107854	0	0	0	0	0	0	0	0	0	115	0	0	0	0	0	0	0	0	0	0	0	0
Bacteria;Firmicutes;Bacilli;Lactobacillales;Lactobacillaceae;Lactobacillus;588197	2	0	0	0	0	0	0	0	0	110	0	2	0	1	0	0	0	0	0	0	0	0
Bacteria;Firmicutes;Bacilli;Lactobacillales;Streptococcaceae;Streptococcus;7121	3	13	11	0	6	1	1	5	4	6	7	11	14	5	11	1	5	7	1	0	2	0
Bacteria;Firmicutes;Clostridia;Clostridiales;Veillonellaceae;Veillonella;dispar5586	7	0	0	8	0	5	11	0	1	0	30	1	0	31	0	0	2	7	1	7	2	1
Bacteria;Proteobacteria;Betaproteobacteria;Burkholderiales;Comamonadaceae;Comamonas;1024520	0	0	0	0	0	0	0	0	0	109	3	0	1	0	0	0	0	0	0	0	0	1
Bacteria;Bacteroidetes;Bacteroidia;Bacteroidales;Porphyromonadaceae;Porphyromonas;4321559	5	2	0	3	8	0	46	0	0	0	5	0	2	8	1	6	1	4	6	1	9	6
Bacteria;Bacteroidetes;Flavobacteriia;Flavobacteriales;Flavobacteriaceae;Capnocytophaga;4294954	0	0	0	0	0	2	0	0	11	0	0	1	0	54	0	9	0	35	0	0	0	1
Bacteria;Firmicutes;Clostridia;Clostridiales;6657	1	0	0	96	0	1	0	0	0	0	0	0	3	3	0	0	4	0	2	1	0	2
Bacteria;Actinobacteria;Actinobacteria;Actinomycetales;Corynebacteriaceae;Corynebacterium;3740	2	5	0	0	0	0	0	0	12	0	1	89	0	1	0	0	1	1	0	0	0	0
Bacteria;Firmicutes;Clostridia;Clostridiales;816626	3	1	45	18	0	7	2	13	5	7	0	4	1	0	1	0	5	0	0	0	0	0
Bacteria;Proteobacteria;Gammaproteobacteria;Pasteurellales;Pasteurellaceae;Haemophilus;parainfluenzae4320756	0	3	0	4	4	0	3	0	3	0	17	1	5	12	1	6	15	7	10	4	17	0
Bacteria;Firmicutes;Clostridia;Clostridiales;Lachnospiraceae;40768	0	0	20	0	0	91	0	0	0	0	0	0	0	0	0	0	0	0	0	0	0	0
Bacteria;Firmicutes;Clostridia;Clostridiales;Veillonellaceae;Veillonella;7004	0	0	111	0	0	0	0	0	0	0	0	0	0	0	0	0	0	0	0	0	0	0
Bacteria;Firmicutes;Clostridia;Clostridiales;Veillonellaceae;Veillonella;parvula7549	4	0	0	8	0	1	1	20	28	0	2	0	13	5	0	4	6	16	0	3	0	0
Bacteria;Proteobacteria;Betaproteobacteria;Neisseriales;Neisseriaceae;Neisseria;3292	3	43	0	0	0	0	0	0	3	0	0	1	10	0	1	8	2	0	22	2	8	8
Bacteria;Actinobacteria;Actinobacteria;Actinomycetales;Micrococcaceae;Rothia;mucilaginosa;New.Reference71	2	18	0	0	0	7	3	0	16	0	1	2	5	12	23	4	2	1	0	10	1	3
Bacteria;Proteobacteria;Betaproteobacteria;Burkholderiales;Comamonadaceae;704110	13	0	0	0	0	0	0	0	7	0	65	0	0	0	2	0	0	22	1	0	0	0
Bacteria;Actinobacteria;Actinobacteria;Actinomycetales;Actinomycetaceae;Actinomyces;884751	10	0	6	0	1	0	0	0	9	73	3	4	0	2	0	0	1	0	0	0	0	0
Bacteria;Actinobacteria;Actinobacteria;Actinomycetales;Actinomycetaceae;Actinomyces;909624	0	1	93	0	0	0	1	0	6	2	0	6	0	0	0	0	0	0	0	0	0	0
Bacteria;Actinobacteria;Actinobacteria;Actinomycetales;Micrococcaceae;Rothia;dentocariosa2901	2	19	8	0	2	0	3	2	10	8	0	32	0	9	7	0	3	0	0	1	3	0
Bacteria;Firmicutes;Bacilli;Lactobacillales;Streptococcaceae;Streptococcus;1935279	0	10	0	0	2	2	2	0	3	21	19	0	3	6	24	0	7	3	2	3	1	1
Bacteria;Firmicutes;Bacilli;Lactobacillales463	9	0	0	0	2	2	6	0	15	0	3	5	9	1	42	3	4	0	2	1	5	0
Bacteria;Firmicutes;Clostridia;Clostridiales;[Tissierellaceae];4320423	0	0	18	0	0	0	0	0	4	0	0	0	10	77	0	0	0	0	0	0	0	0
Bacteria;Fusobacteria;Fusobacteriia;Fusobacteriales;Fusobacteriaceae;Fusobacterium;3021	3	2	6	2	9	5	21	0	9	0	5	0	0	3	0	4	18	5	10	1	5	1
Bacteria;Bacteroidetes;Bacteroidia;Bacteroidales;Prevotellaceae;Prevotella;melaninogenica4298291	7	0	1	4	0	5	11	2	1	0	3	0	1	8	0	10	35	15	0	4	0	1
Bacteria;Firmicutes;Bacilli;Lactobacillales;Streptococcaceae;Streptococcus;867680	0	1	0	55	0	2	0	0	0	0	0	29	7	5	0	0	1	5	3	0	0	0
Bacteria;Proteobacteria;Betaproteobacteria;Neisseriales;Neisseriaceae;4373910	0	10	0	0	0	0	0	0	0	0	0	0	6	88	0	0	0	0	3	1	0	0
Bacteria;Proteobacteria;Betaproteobacteria;Neisseriales;Neisseriaceae;Neisseria;subflava4374645	7	7	0	0	0	7	1	0	0	0	1	0	23	3	7	6	2	0	16	4	4	20
Bacteria;Spirochaetes;Spirochaetes;Spirochaetales;Spirochaetaceae;Treponema;565720	0	0	6	0	0	4	18	15	60	0	0	0	1	0	2	0	0	0	0	0	0	0
Bacteria;Actinobacteria;Actinobacteria;Actinomycetales;Corynebacteriaceae;Corynebacterium;durum5377	2	7	0	0	0	0	0	0	34	0	6	50	0	3	0	0	2	1	0	0	0	0
Bacteria;Firmicutes;Clostridia;Clostridiales;[Tissierellaceae];WAL_1855D;1086889	0	0	0	0	0	0	0	0	0	105	0	0	0	0	0	0	0	0	0	0	0	0
Bacteria;Firmicutes;Clostridia;Clostridiales;Veillonellaceae;Veillonella;parvula4633	0	0	2	2	2	0	6	0	8	2	7	3	0	4	0	4	8	8	34	5	5	5
Bacteria;Firmicutes;Clostridia;Clostridiales;Veillonellaceae;Veillonella2440	45	1	0	0	0	5	2	0	0	0	8	0	0	7	4	1	3	3	8	4	6	8
Bacteria;Firmicutes;Clostridia;Clostridiales4751	22	1	1	0	0	2	5	0	5	0	0	0	0	0	0	16	0	28	9	0	12	4
Bacteria;Proteobacteria;Betaproteobacteria;Neisseriales;Neisseriaceae;Neisseria8221	29	9	0	0	0	7	0	0	7	0	1	0	14	4	7	5	1	8	0	10	1	2
Bacteria;Proteobacteria;Gammaproteobacteria;Pasteurellales;Pasteurellaceae;Haemophilus;parainfluenzae9510	0	4	0	1	7	4	1	0	0	0	15	1	6	9	3	11	9	13	9	2	6	4
Bacteria;Actinobacteria;Actinobacteria;Actinomycetales;Actinomycetaceae;Actinomyces;7250	3	0	0	1	4	5	6	0	12	1	6	0	1	30	17	1	4	0	7	3	0	3
Bacteria;Bacteroidetes;Bacteroidia;Bacteroidales;Prevotellaceae;Prevotella;melaninogenica5645	14	0	0	10	1	0	4	0	1	0	3	0	0	0	0	13	0	22	2	3	9	22
Bacteria;Firmicutes;Clostridia;Clostridiales;Veillonellaceae;Selenomonas;1471	3	0	4	10	0	26	1	9	11	0	2	16	1	0	0	0	16	3	0	0	1	1
Bacteria;Firmicutes;Bacilli;Lactobacillales;Lactobacillaceae;Lactobacillus;New.Reference94	0	0	0	0	0	0	0	0	0	103	0	0	0	0	0	0	0	0	0	0	0	0
Bacteria;Firmicutes;Bacilli;Lactobacillales;Streptococcaceae;Streptococcus;5064	2	11	0	0	0	4	1	0	4	0	8	0	13	12	4	0	3	8	9	14	2	8
Bacteria;Firmicutes;Clostridia;Clostridiales;Veillonellaceae;Selenomonas;noxia114498	2	0	1	18	0	12	0	42	0	0	7	2	2	10	0	0	6	1	0	0	0	0
Bacteria;Bacteroidetes;Flavobacteriia;Flavobacteriales;[Weeksellaceae];4433676	0	3	77	1	0	0	0	0	0	0	0	0	7	0	2	4	2	3	1	0	2	0
Bacteria;Bacteroidetes;Bacteroidia;Bacteroidales;Porphyromonadaceae;Porphyromonas;4465803	0	0	0	0	0	0	26	0	0	0	0	0	12	0	0	32	0	2	22	0	0	7
Bacteria;Bacteroidetes;Bacteroidia;Bacteroidales;Porphyromonadaceae;Porphyromonas;7706	2	1	2	0	0	31	0	0	21	0	0	0	6	17	7	0	14	0	0	0	0	0
Bacteria;Proteobacteria;Betaproteobacteria;Burkholderiales;Burkholderiaceae;Lautropia;4296059	0	1	0	0	0	35	0	0	3	0	12	1	0	0	0	0	0	3	1	45	0	0
Bacteria;Proteobacteria;Gammaproteobacteria;Pasteurellales;Pasteurellaceae;Aggregatibacter;963216	0	17	0	7	0	2	0	0	2	0	3	0	16	3	0	0	0	22	1	21	0	7
Bacteria;Actinobacteria;Actinobacteria;Actinomycetales;Micrococcaceae;Rothia;mucilaginosa323	1	9	1	0	1	0	2	0	7	0	3	0	3	8	7	5	2	3	1	2	40	5
Bacteria;Proteobacteria;Gammaproteobacteria;Xanthomonadales;Xanthomonadaceae;707290	0	0	1	0	0	1	3	22	1	42	10	0	2	9	2	0	1	3	0	2	1	0
Bacteria;Proteobacteria;Gammaproteobacteria;Pasteurellales;Pasteurellaceae;Haemophilus;parainfluenzae4295455	0	7	2	2	6	0	2	0	0	0	12	3	5	8	3	5	15	5	8	2	7	7
Bacteria;Actinobacteria;Actinobacteria;Actinomycetales;Micrococcaceae;Rothia;mucilaginosa210	0	2	1	0	4	0	0	2	8	5	6	9	11	13	14	0	7	2	0	3	4	7
Bacteria;Firmicutes;Bacilli;Lactobacillales;Streptococcaceae;Streptococcus;2959075	2	3	3	3	0	3	5	5	2	12	11	2	2	2	2	4	13	6	1	6	5	6
Bacteria;Firmicutes;Bacilli;Lactobacillales;Streptococcaceae;Streptococcus;4169	0	0	1	0	3	6	0	1	0	8	34	1	0	3	2	2	10	2	2	16	3	4
Bacteria;Proteobacteria;Gammaproteobacteria;Pasteurellales;Pasteurellaceae;9562	1	3	1	2	7	1	1	0	0	1	5	2	7	9	5	15	7	5	7	3	11	5
Bacteria;Tenericutes;Mollicutes;Mycoplasmatales;Mycoplasmataceae;Mycoplasma;New.Reference99	8	1	1	0	0	32	1	1	7	0	0	0	3	5	7	0	32	0	0	0	0	0
Bacteria;Firmicutes;Bacilli;Lactobacillales;Carnobacteriaceae;Granulicatella;358	8	1	0	1	0	1	5	0	15	0	1	1	7	4	34	1	2	2	6	1	6	1
Bacteria;Firmicutes;Bacilli;Lactobacillales;Lactobacillaceae;Lactobacillus;4354	4	0	0	0	0	0	0	0	0	91	0	1	0	1	0	0	0	0	0	0	0	0
Bacteria;Firmicutes;Bacilli;Lactobacillales;Streptococcaceae;Streptococcus;6735	1	3	0	1	0	0	0	0	2	2	3	0	12	7	3	2	3	1	30	11	4	12
Bacteria;Firmicutes;Bacilli;Lactobacillales1502	1	3	0	0	0	4	3	0	16	1	5	3	1	3	24	3	7	3	2	2	10	6
Bacteria;Firmicutes;Clostridia;Clostridiales;Veillonellaceae;Selenomonas;noxia8926	2	0	0	1	0	6	1	3	11	0	4	41	4	10	0	1	11	1	0	1	0	0
Bacteria;Fusobacteria;Fusobacteriia;Fusobacteriales;Leptotrichiaceae;Leptotrichia;609533	1	2	0	0	0	12	0	0	0	0	0	14	3	40	0	0	8	2	6	7	1	1
Bacteria;Fusobacteria;Fusobacteriia;Fusobacteriales;Fusobacteriaceae;Fusobacterium;2614328	0	8	16	16	0	16	11	0	4	0	1	0	4	10	5	0	5	0	0	0	0	0
Bacteria;TM7;TM7-3;4318700	2	0	1	5	11	0	2	0	2	0	37	0	0	34	0	0	0	0	1	1	0	0
Bacteria;Firmicutes;Bacilli;Lactobacillales;Streptococcaceae;Streptococcus;1098340	2	8	6	1	2	0	1	2	6	11	4	15	4	7	7	4	2	5	3	2	1	2
Bacteria;Proteobacteria;Gammaproteobacteria;Pseudomonadales;Pseudomonadaceae;Pseudomonas;829851	0	0	0	0	0	1	3	63	0	15	5	0	0	1	1	0	3	0	2	0	0	1
Bacteria;Spirochaetes;Spirochaetes;Spirochaetales;Spirochaetaceae;Treponema;3823	0	0	94	0	0	1	0	0	0	0	0	0	0	0	0	0	0	0	0	0	0	0
Bacteria;Proteobacteria;Betaproteobacteria;Neisseriales;Neisseriaceae;Kingella;1689	0	5	0	6	0	2	2	0	6	1	2	4	1	1	10	9	23	9	6	4	1	2
Bacteria;Firmicutes;Bacilli;Gemellales;Gemellaceae;7705	0	8	1	0	0	1	10	0	3	0	1	16	2	6	4	6	5	6	14	4	5	1
Bacteria;Firmicutes;Bacilli;Lactobacillales;Streptococcaceae;Streptococcus;8149	10	6	8	2	0	5	5	0	7	0	9	0	3	2	1	6	2	17	3	2	2	3
Bacteria;Actinobacteria;Actinobacteria;Actinomycetales;Actinomycetaceae;Actinomyces;12560	2	0	0	18	10	6	12	0	8	0	9	0	1	4	1	0	2	1	14	3	0	1
Bacteria;Actinobacteria;Actinobacteria;Actinomycetales;Corynebacteriaceae;Corynebacterium;durum5494	0	9	0	0	0	0	0	0	46	0	1	24	0	5	2	2	2	0	0	0	1	0
Bacteria;Firmicutes;Bacilli;Lactobacillales;Streptococcaceae;Streptococcus;3683	13	10	0	1	0	3	6	0	5	0	4	2	1	2	3	11	7	10	1	4	7	2
Bacteria;Firmicutes;Clostridia;Clostridiales;Veillonellaceae;Veillonella;parvula4403854	0	0	25	1	0	0	3	0	3	1	7	1	1	0	0	8	4	14	14	4	2	4
Bacteria;Proteobacteria;Betaproteobacteria;Neisseriales;Neisseriaceae126626	0	0	0	0	0	0	0	0	0	0	0	0	0	0	0	0	91	0	0	0	0	0
Bacteria;Proteobacteria;Gammaproteobacteria;Pasteurellales;Pasteurellaceae;Haemophilus;parainfluenzae109413	1	3	0	2	8	5	0	0	0	0	15	0	9	2	3	6	3	3	13	4	12	2
Bacteria;Synergistetes;Synergistia;Synergistales;Dethiosulfovibrionaceae;Pyramidobacter;piscolens259097	0	2	0	0	0	0	0	0	5	0	0	0	0	53	31	0	0	0	0	0	0	0
Bacteria;Bacteroidetes;Bacteroidia;Bacteroidales;Prevotellaceae;Prevotella;melaninogenica5769	4	1	0	0	0	3	1	0	38	0	0	0	0	1	0	9	1	25	2	2	0	3
Bacteria;Firmicutes;Bacilli;Lactobacillales;Streptococcaceae;Streptococcus;anginosus5000	10	6	3	0	0	3	2	0	15	2	0	8	12	1	9	3	13	1	0	0	2	0
Bacteria;Spirochaetes;Spirochaetes;Spirochaetales;Spirochaetaceae;Treponema;amylovorum4447514	2	0	70	0	0	15	0	0	0	0	0	0	3	0	0	0	0	0	0	0	0	0
Bacteria;Actinobacteria;Actinobacteria;Actinomycetales;Actinomycetaceae;Mobiluncus;804621	0	0	0	0	0	0	10	0	5	1	0	0	3	0	0	0	1	53	6	7	3	0
Bacteria;Actinobacteria;Actinobacteria;Actinomycetales;Micrococcaceae;Rothia;mucilaginosa;New.Reference46	0	2	0	0	6	2	3	3	17	16	8	1	0	15	2	0	2	0	0	2	2	8
Bacteria;Bacteroidetes;Bacteroidia;Bacteroidales;Prevotellaceae;Prevotella;72964	1	2	0	0	0	11	3	1	1	0	0	0	0	4	0	2	60	0	0	1	3	0
Bacteria;Bacteroidetes;Bacteroidia;Bacteroidales;Prevotellaceae;Prevotella;New.Reference43	10	0	0	19	0	1	2	1	2	0	8	0	0	9	1	19	5	6	1	2	1	2
Bacteria;Firmicutes;Clostridia;Clostridiales;Lachnospiraceae;7020	19	1	0	0	0	0	15	0	1	0	1	39	0	3	3	0	5	1	0	0	1	0
Bacteria;Proteobacteria;Gammaproteobacteria;Pasteurellales;Pasteurellaceae;Haemophilus;parainfluenzae2551	0	13	0	0	3	3	1	0	2	0	1	2	15	7	4	9	3	14	3	4	5	0
Bacteria;Bacteroidetes;Bacteroidia;Bacteroidales;Prevotellaceae;Prevotella;2050	7	0	0	80	0	0	0	0	1	0	0	0	0	0	0	0	0	0	0	0	0	0
Bacteria;Proteobacteria;Betaproteobacteria;Neisseriales;Neisseriaceae;6072	0	11	0	0	0	0	0	0	3	0	11	1	4	42	1	0	0	7	2	6	0	0
Bacteria;Bacteroidetes;Flavobacteriia;Flavobacteriales;Flavobacteriaceae;Capnocytophaga;ochracea168817	22	0	0	1	0	5	0	0	1	0	0	3	3	14	0	0	34	0	0	4	0	0
Bacteria;Firmicutes;Bacilli;Lactobacillales;Streptococcaceae;Streptococcus;627071	0	0	2	0	5	9	0	3	0	21	8	1	0	7	0	2	6	1	5	13	1	3
Bacteria;Firmicutes;Bacilli;Lactobacillales;Streptococcaceae;Streptococcus;3226	0	9	1	0	3	1	4	0	12	4	10	5	6	5	15	1	2	4	1	2	2	0
Bacteria;Bacteroidetes;Bacteroidia;Bacteroidales;Prevotellaceae;Prevotella;melaninogenica4178	8	0	0	20	0	0	21	2	0	0	10	0	1	4	1	2	12	1	0	2	1	1
Bacteria;Firmicutes;Clostridia;Clostridiales;722854	0	0	0	37	0	0	0	0	0	0	2	0	13	5	0	1	11	4	12	0	1	0
Bacteria;Firmicutes;Clostridia;Clostridiales;Veillonellaceae;Megasphaera;4420	7	0	0	1	3	1	32	0	1	0	29	0	0	6	1	0	2	1	0	1	1	0
Bacteria;Spirochaetes;Spirochaetes;Spirochaetales;Spirochaetaceae;Treponema;124932	0	1	26	0	0	54	0	0	0	0	0	0	5	0	0	0	0	0	0	0	0	0
Bacteria;Actinobacteria;Actinobacteria;Actinomycetales;Actinomycetaceae;Actinomyces;73471	8	4	5	0	1	3	3	0	18	0	1	18	3	5	0	2	13	0	0	0	1	0
Bacteria;Fusobacteria;Fusobacteriia;Fusobacteriales;Fusobacteriaceae;Fusobacterium;4466843	1	9	3	3	10	10	4	0	3	0	0	0	6	13	0	1	6	0	15	0	0	1
Bacteria;Proteobacteria;Epsilonproteobacteria;Campylobacterales;Campylobacteraceae;Campylobacter;1616059	2	0	0	20	4	8	2	1	0	0	21	0	0	19	2	0	2	2	1	0	1	0
Bacteria;Bacteroidetes;Bacteroidia;Bacteroidales;Bacteroidaceae;Bacteroides;246494	4	0	0	1	0	1	1	23	2	19	10	0	6	3	0	0	2	1	5	4	2	0
Bacteria;Firmicutes;Bacilli;Lactobacillales;Lactobacillaceae;Lactobacillus;306306	0	0	0	0	0	0	0	0	0	82	0	2	0	0	0	0	0	0	0	0	0	0
Bacteria;Firmicutes;Bacilli;Lactobacillales;Lactobacillaceae;Lactobacillus;3392	0	0	0	0	0	0	0	0	0	83	0	0	0	1	0	0	0	0	0	0	0	0
Bacteria;Firmicutes;Bacilli;Lactobacillales;Streptococcaceae;Streptococcus;New.Reference59	1	5	0	0	0	1	16	0	3	0	4	3	3	10	10	9	1	7	2	2	5	2
Bacteria;Firmicutes;Bacilli;Lactobacillales;Streptococcaceae;Streptococcus;746	1	4	0	1	3	3	7	0	22	1	4	9	1	1	10	0	3	1	4	6	0	3
Bacteria;Proteobacteria;Deltaproteobacteria;Desulfovibrionales;Desulfovibrionaceae;Bilophila;359872	0	0	0	0	0	0	0	0	0	0	82	2	0	0	0	0	0	0	0	0	0	0
Bacteria;Actinobacteria;Actinobacteria;Actinomycetales;Micrococcaceae;Rothia;mucilaginosa8068	0	2	0	1	0	7	4	4	10	0	8	2	12	7	1	2	6	5	0	4	0	8
Bacteria;Bacteroidetes;Bacteroidia;Bacteroidales;Prevotellaceae;Prevotella;851923	5	3	25	1	0	5	6	0	19	0	0	0	3	10	2	2	0	0	0	2	0	0
Bacteria;Firmicutes;Bacilli;Lactobacillales;Lactobacillaceae;Lactobacillus;133892	1	0	0	0	0	0	0	0	0	77	0	3	0	0	0	0	2	0	0	0	0	0
Bacteria;Firmicutes;Bacilli;Lactobacillales;Streptococcaceae;Streptococcus;2628	0	0	0	0	2	9	0	0	5	2	7	2	3	2	8	0	6	6	6	7	11	7
Bacteria;Spirochaetes;Spirochaetes;Spirochaetales;Spirochaetaceae;Treponema;3943	0	0	38	0	0	45	0	0	0	0	0	0	0	0	0	0	0	0	0	0	0	0
Bacteria;Bacteroidetes;Sphingobacteriia;Sphingobacteriales;Sphingobacteriaceae;Pedobacter;976441	0	1	2	0	1	1	0	53	2	2	9	0	4	0	1	0	0	1	4	0	0	1
Bacteria;Firmicutes;Bacilli;Lactobacillales;Streptococcaceae;Streptococcus;1523	0	0	2	0	9	9	0	1	5	0	9	0	0	11	0	3	8	8	1	6	5	5
Bacteria;Firmicutes;Bacilli;Lactobacillales;Streptococcaceae;Streptococcus;7225	0	9	0	1	0	2	0	0	27	0	0	2	8	1	18	3	1	2	0	7	1	0
Bacteria;Firmicutes;Clostridia;Clostridiales;Veillonellaceae;Selenomonas;4307790	1	0	1	46	0	4	1	13	0	0	12	0	0	2	0	0	0	1	0	0	0	1
Bacteria;Firmicutes;Clostridia;Clostridiales;Veillonellaceae;Selenomonas;8405	1	0	0	2	0	0	1	73	4	0	0	0	0	1	0	0	0	0	0	0	0	0
Bacteria;Bacteroidetes;Bacteroidia;Bacteroidales;Porphyromonadaceae;Porphyromonas;3989	2	11	0	1	2	0	1	0	0	0	3	5	27	1	0	0	1	4	3	0	18	2
Bacteria;Bacteroidetes;Bacteroidia;Bacteroidales;Prevotellaceae;Prevotella;2463	17	0	2	1	0	0	12	4	2	0	3	1	0	0	0	3	24	9	0	1	2	0
Bacteria;Firmicutes;Bacilli;Lactobacillales;Streptococcaceae;Streptococcus;4221	0	10	0	0	3	0	4	0	8	0	3	6	6	0	23	1	3	5	1	5	2	1
Bacteria;Firmicutes;Clostridia;Clostridiales;Veillonellaceae;Veillonella;dispar4297420	6	1	0	3	5	1	6	4	4	10	10	0	0	4	1	2	7	6	5	1	3	2
Bacteria;Fusobacteria;Fusobacteriia;Fusobacteriales;Fusobacteriaceae;Fusobacterium;1023	1	3	6	1	0	5	5	0	11	0	2	6	7	8	14	1	5	4	0	1	0	1
Bacteria;Bacteroidetes;Bacteroidia;Bacteroidales;Prevotellaceae;Prevotella;melaninogenica5426	4	1	0	0	0	1	6	0	21	0	0	0	1	3	0	8	1	30	2	0	0	2
Bacteria;Firmicutes;Bacilli;Lactobacillales;Carnobacteriaceae;Granulicatella;1086805	0	10	1	0	0	9	9	0	1	0	1	5	14	0	17	0	2	7	1	3	0	0
Bacteria;Firmicutes;Bacilli;Lactobacillales;Lactobacillaceae;Lactobacillus;3686	0	0	0	0	0	0	0	0	0	79	0	0	0	0	0	0	0	0	0	1	0	0
Bacteria;Firmicutes;Clostridia;Clostridiales;Veillonellaceae;Veillonella;dispar4320699	4	0	1	0	3	3	3	3	2	20	8	0	3	11	1	0	7	3	3	2	2	1
Bacteria;Proteobacteria;Gammaproteobacteria;Pasteurellales;Pasteurellaceae;Haemophilus;parainfluenzae4397579	1	0	0	1	4	2	1	0	0	0	8	2	16	5	1	5	15	0	14	0	2	3
Bacteria;Bacteroidetes;Flavobacteriia;Flavobacteriales;Flavobacteriaceae;Capnocytophaga;530224	0	1	0	0	0	0	0	0	13	0	48	0	4	0	0	0	0	0	13	0	0	0
Bacteria;Firmicutes;Bacilli;Lactobacillales;Streptococcaceae;Streptococcus;4306836	0	2	0	0	8	4	0	2	3	16	3	1	0	8	2	0	1	0	1	20	2	6
Bacteria;Firmicutes;Bacilli;Lactobacillales;Streptococcaceae;Streptococcus;8103	0	7	4	0	0	22	0	0	0	0	1	0	4	7	30	0	3	0	1	0	0	0
Bacteria;Firmicutes;Clostridia;Clostridiales;4403749	0	0	0	0	0	0	0	0	0	0	0	0	79	0	0	0	0	0	0	0	0	0
Bacteria;Firmicutes;Clostridia;Clostridiales;Veillonellaceae;Veillonella;dispar4408758	6	1	3	2	3	1	6	3	0	6	16	0	2	4	1	1	6	4	2	6	2	4
Bacteria;Proteobacteria;Betaproteobacteria;Neisseriales;Neisseriaceae;978067	0	0	0	0	23	0	0	0	0	0	0	0	10	0	0	0	0	0	4	6	31	5
Bacteria;Bacteroidetes;Bacteroidia;Bacteroidales;[Paraprevotellaceae];[Prevotella];4640	1	0	5	3	0	3	5	0	0	0	7	0	0	5	3	4	0	0	2	2	35	3
Bacteria;Bacteroidetes;Bacteroidia;Bacteroidales;Porphyromonadaceae;Porphyromonas;495086	0	0	0	0	0	0	0	65	0	13	0	0	0	0	0	0	0	0	0	0	0	0
Bacteria;Bacteroidetes;Bacteroidia;Bacteroidales;Prevotellaceae;Prevotella;melaninogenica4321397	8	0	0	5	6	2	1	0	3	0	1	0	0	2	0	13	7	15	7	1	2	5
Bacteria;Bacteroidetes;Flavobacteriia;Flavobacteriales;[Weeksellaceae];8409	15	1	0	21	0	0	0	0	2	0	0	5	2	6	0	0	23	2	0	0	0	1
Bacteria;Proteobacteria;Gammaproteobacteria;Pasteurellales;Pasteurellaceae;Aggregatibacter;560709	0	9	0	0	0	2	1	0	0	0	1	0	17	1	0	12	0	14	0	21	0	0
Bacteria;Proteobacteria;Gammaproteobacteria;Pasteurellales;Pasteurellaceae;Haemophilus;parainfluenzae4347099	0	4	1	2	7	0	0	0	1	0	10	1	8	5	3	8	7	2	8	1	10	0
Bacteria;Firmicutes;Bacilli;Lactobacillales;Lactobacillaceae;Lactobacillus;586968	0	0	0	0	1	0	0	1	0	75	0	0	0	0	0	0	0	0	0	0	0	0
Bacteria;Firmicutes;Bacilli;Lactobacillales2131	0	3	0	0	0	1	4	0	2	0	2	2	0	1	46	1	1	3	8	1	1	1
Bacteria;Actinobacteria;Actinobacteria;Actinomycetales;Actinomycetaceae;Actinomyces;5516	8	1	0	0	1	0	2	0	51	0	1	1	0	5	0	0	5	0	0	1	0	0
Bacteria;Firmicutes;Bacilli;Lactobacillales;Streptococcaceae;Streptococcus;New.Reference56	2	1	1	0	1	5	9	0	7	14	6	0	0	4	4	2	4	6	2	6	1	1
Bacteria;Firmicutes;Clostridia;Clostridiales;Lachnospiraceae;Oribacterium;3866487	10	0	1	12	0	0	7	1	1	0	1	0	0	23	0	3	1	5	2	5	3	1
Bacteria;Firmicutes;Clostridia;Clostridiales;Veillonellaceae;Selenomonas;New.Reference25	2	0	0	9	0	9	0	53	1	0	0	1	0	0	0	0	1	0	0	0	0	0
Bacteria;Firmicutes;Clostridia;Clostridiales;Veillonellaceae;Veillonella;dispar3250	14	0	0	0	1	1	27	0	2	0	12	0	0	4	0	3	6	0	0	1	4	1
Bacteria;Actinobacteria;Actinobacteria;Actinomycetales;Micrococcaceae;Rothia;mucilaginosa2433	2	0	0	0	3	0	10	0	12	5	10	0	2	6	5	0	5	4	3	3	1	4
Bacteria;Firmicutes;Bacilli;Gemellales;Gemellaceae;1035	1	0	0	0	1	4	3	0	6	0	1	0	1	4	22	8	2	6	9	1	5	1
Bacteria;Firmicutes;Bacilli;Lactobacillales;Streptococcaceae;Streptococcus;537894	0	0	0	0	0	5	1	2	3	17	10	5	4	6	3	0	7	1	2	7	1	1
Bacteria;Firmicutes;Bacilli;Lactobacillales;Streptococcaceae;Streptococcus;6808	0	4	1	1	6	3	0	0	0	0	3	4	3	6	5	3	16	3	6	1	7	3
Bacteria;Firmicutes;Bacilli;Lactobacillales;Streptococcaceae;Streptococcus;7402	13	2	0	2	1	1	3	0	8	8	6	2	2	4	2	0	8	8	3	1	1	0
Bacteria;Firmicutes;Clostridia;Clostridiales;Veillonellaceae;Veillonella;dispar4455388	0	1	2	2	0	0	0	6	2	4	5	1	1	3	0	5	14	10	8	3	2	6
Bacteria;Fusobacteria;Fusobacteriia;Fusobacteriales;Leptotrichiaceae;Leptotrichia;324532	2	3	0	7	0	4	1	0	5	0	1	5	0	21	0	5	7	1	4	2	5	2
Bacteria;Fusobacteria;Fusobacteriia;Fusobacteriales;Leptotrichiaceae;Leptotrichia;4308098	20	4	0	0	0	25	2	0	4	0	0	3	9	0	0	0	0	0	6	0	2	0
Bacteria;Proteobacteria;Betaproteobacteria;Burkholderiales;Comamonadaceae;Delftia;1106324	0	1	1	0	1	2	0	39	0	4	17	1	3	1	0	0	1	0	2	1	1	0
Bacteria;Proteobacteria;Gammaproteobacteria;Enterobacteriales;Enterobacteriaceae;922761	2	1	1	0	13	0	0	4	0	18	14	0	2	6	1	0	0	0	3	9	0	1
Bacteria;Firmicutes;Bacilli;Gemellales;Gemellaceae;Gemella;8775	0	4	0	1	0	13	5	1	0	0	8	14	0	3	9	1	7	4	2	1	0	1
Bacteria;Firmicutes;Bacilli;Gemellales;Gemellaceae;5899	0	7	0	0	2	2	3	0	1	0	0	5	3	2	48	0	1	0	0	0	0	0
Bacteria;Firmicutes;Bacilli;Lactobacillales;Streptococcaceae;Streptococcus;779	1	0	0	0	1	0	0	0	0	54	0	3	0	1	0	0	0	12	0	2	0	0
Bacteria;Firmicutes;Bacilli;Lactobacillales3428	0	6	0	0	1	0	1	0	6	0	2	2	2	0	25	7	2	8	4	5	3	0
Bacteria;Proteobacteria;Alphaproteobacteria;Rhizobiales;Bradyrhizobiaceae;Bradyrhizobium;303643	0	0	0	0	0	3	0	4	1	46	7	1	3	6	0	0	2	0	0	1	0	0
Bacteria;Actinobacteria;Actinobacteria;Actinomycetales;Actinomycetaceae;Actinomyces;70706	2	20	11	0	0	1	0	2	7	1	0	24	0	1	0	2	1	0	0	1	0	0
Bacteria;Bacteroidetes;Bacteroidia;Bacteroidales;[Paraprevotellaceae];[Prevotella];New.Reference90	3	9	0	0	0	0	7	0	0	0	3	0	0	4	2	6	0	0	3	0	36	0
Bacteria;Bacteroidetes;Bacteroidia;Bacteroidales;Porphyromonadaceae;Porphyromonas;New.Reference10	5	5	0	0	0	0	0	0	0	0	0	0	0	2	0	0	0	6	3	0	44	8
Bacteria;Bacteroidetes;Bacteroidia;Bacteroidales;Prevotellaceae;Prevotella;melaninogenica7724	15	0	3	2	0	1	11	1	0	0	4	0	0	1	4	7	5	10	1	6	2	0
Bacteria;Bacteroidetes;Bacteroidia;Bacteroidales;Prevotellaceae;Prevotella;5341	6	0	2	6	1	0	3	4	1	0	22	0	0	5	1	4	4	4	2	2	3	3
Bacteria;Firmicutes;Bacilli;Lactobacillales;Carnobacteriaceae;Granulicatella;5520	1	3	2	2	0	3	5	0	3	0	2	4	26	1	12	3	1	3	0	0	2	0
Bacteria;Firmicutes;Clostridia;Clostridiales;Lachnospiraceae;2627856	7	5	0	0	4	9	4	1	2	0	2	3	0	1	1	9	3	1	11	1	8	1
Bacteria;Firmicutes;Clostridia;Clostridiales;Veillonellaceae;Veillonella;dispar2557	1	0	0	0	2	0	0	0	0	60	0	0	0	0	0	0	1	9	0	0	0	0
Bacteria;Proteobacteria;Gammaproteobacteria;Pasteurellales;Pasteurellaceae;Aggregatibacter;999046	0	6	0	0	0	0	0	0	0	0	0	0	35	0	1	0	0	3	5	4	3	16
Bacteria;Proteobacteria;Gammaproteobacteria;Pasteurellales;Pasteurellaceae;Haemophilus;parainfluenzae4334976	1	3	1	2	3	1	0	0	1	0	9	3	4	1	2	3	10	12	5	0	6	6
Bacteria;Bacteroidetes;Bacteroidia;Bacteroidales;[Paraprevotellaceae];[Prevotella];6615	12	0	1	0	0	0	0	0	8	0	0	0	3	0	0	3	5	15	0	3	1	21
Bacteria;Bacteroidetes;Bacteroidia;Bacteroidales;458	0	1	2	0	0	69	0	0	0	0	0	0	0	0	0	0	0	0	0	0	0	0
Bacteria;Bacteroidetes;Bacteroidia;Bacteroidales;Porphyromonadaceae;Porphyromonas;New.Reference104	9	9	0	1	1	0	2	0	0	0	1	0	2	0	0	28	2	9	2	1	2	3
Bacteria;Bacteroidetes;Bacteroidia;Bacteroidales;Porphyromonadaceae;Porphyromonas;3408	0	4	1	0	0	11	0	0	1	0	0	0	9	9	35	0	2	0	0	0	0	0
Bacteria;Bacteroidetes;Bacteroidia;Bacteroidales;Prevotellaceae;Prevotella;55854	0	0	1	0	0	16	12	9	6	0	0	8	0	11	9	0	0	0	0	0	0	0
Bacteria;Bacteroidetes;Bacteroidia;Bacteroidales;Prevotellaceae;Prevotella;3996	1	0	1	39	0	1	4	3	1	0	9	1	1	5	1	0	4	0	0	1	0	0
Bacteria;Firmicutes;Bacilli;Lactobacillales;Streptococcaceae;Streptococcus;4401260	0	2	0	3	3	3	2	0	3	19	8	0	2	8	8	2	1	1	0	3	2	2
Bacteria;Firmicutes;Clostridia;Clostridiales;Ruminococcaceae;806182	0	0	2	0	0	56	0	0	0	0	0	0	4	0	0	0	10	0	0	0	0	0
Bacteria;Firmicutes;Bacilli;Lactobacillales;Streptococcaceae;Streptococcus;4760	0	0	0	0	0	0	0	0	0	71	0	0	0	0	0	0	0	0	0	0	0	0
Bacteria;Firmicutes;Bacilli;Lactobacillales;Streptococcaceae;Streptococcus;6275	0	0	0	0	1	2	0	0	10	3	15	3	1	3	7	0	2	1	2	18	2	1
Bacteria;Firmicutes;Clostridia;Clostridiales;[Tissierellaceae];Peptoniphilus;1099914	0	0	52	4	1	0	0	0	6	7	0	0	0	0	0	1	0	0	0	0	0	0
Bacteria;Proteobacteria;Betaproteobacteria;Neisseriales;Neisseriaceae;Neisseria;subflava4014	6	7	0	0	0	1	0	0	0	0	1	0	15	1	0	2	0	0	27	1	4	6
Bacteria;Proteobacteria;Gammaproteobacteria;Pasteurellales;Pasteurellaceae;Haemophilus;91524	0	0	56	1	3	0	0	0	0	0	0	0	2	0	1	1	0	1	2	0	1	3
Bacteria;Firmicutes;Bacilli;Lactobacillales152485	15	1	2	1	9	3	1	0	2	0	4	3	2	2	7	7	0	5	2	2	2	0
Bacteria;Firmicutes;Clostridia;Clostridiales;Veillonellaceae;Selenomonas;4052	1	0	1	39	0	0	1	1	0	0	11	0	0	0	0	1	0	5	1	1	0	8
Bacteria;Spirochaetes;Spirochaetes;Spirochaetales;Spirochaetaceae;Treponema;3922	0	1	8	0	0	61	0	0	0	0	0	0	0	0	0	0	0	0	0	0	0	0
Bacteria;Firmicutes;Bacilli;Lactobacillales;Lactobacillaceae;Lactobacillus;7282	0	0	0	0	0	0	0	0	0	69	0	0	0	0	0	0	0	0	0	0	0	0
Bacteria;Firmicutes;Clostridia;Clostridiales;Lachnospiraceae;361476	6	0	11	0	0	0	3	0	10	0	0	0	32	0	0	0	7	0	0	0	0	0
Bacteria;Firmicutes;Clostridia;Clostridiales;Veillonellaceae;Dialister;7199	27	0	0	1	0	0	30	0	1	0	3	0	0	0	0	0	4	1	0	1	0	1
Bacteria;Fusobacteria;Fusobacteriia;Fusobacteriales;Fusobacteriaceae;Fusobacterium;4306089	0	12	1	1	8	5	2	0	6	0	0	2	2	7	3	2	7	1	4	2	3	1
Bacteria;Fusobacteria;Fusobacteriia;Fusobacteriales;Fusobacteriaceae;Fusobacterium;4307309	0	6	4	1	3	10	1	0	0	0	4	0	3	8	3	0	9	2	8	1	3	3
Bacteria;Actinobacteria;Actinobacteria;Actinomycetales;Actinomycetaceae;Actinomyces;12558	3	6	5	2	2	0	2	0	27	0	0	6	0	1	0	2	10	0	0	1	0	1
Bacteria;Actinobacteria;Actinobacteria;Actinomycetales;Micrococcaceae;Rothia;dentocariosa4316510	3	3	3	0	0	1	2	0	10	13	0	29	0	0	0	0	1	0	3	0	0	0
Bacteria;Firmicutes;Bacilli;Lactobacillales;Streptococcaceae;Streptococcus;3019	0	0	0	0	1	7	0	0	0	0	11	1	0	6	0	6	9	6	1	7	9	4
Bacteria;Firmicutes;Bacilli;Lactobacillales;Streptococcaceae;Streptococcus;4507	0	6	0	0	0	0	2	0	10	6	2	12	9	2	12	0	2	0	1	3	1	0
Bacteria;Firmicutes;Clostridia;Clostridiales;Lachnospiraceae;Butyrivibrio;898611	3	0	36	0	0	0	0	0	1	0	0	0	28	0	0	0	0	0	0	0	0	0
Bacteria;Fusobacteria;Fusobacteriia;Fusobacteriales;Fusobacteriaceae;Fusobacterium;4391161	0	7	1	5	6	8	3	0	1	0	1	1	0	10	3	1	3	2	12	1	1	2
Bacteria;Bacteroidetes;Bacteroidia;Bacteroidales;[Paraprevotellaceae];[Prevotella];799211	2	7	16	2	0	2	0	1	0	0	3	0	0	2	0	13	0	3	4	0	9	3
Bacteria;Bacteroidetes;Bacteroidia;Bacteroidales;Prevotellaceae;Prevotella;92629	0	3	29	5	0	15	4	0	4	0	0	0	2	0	0	1	1	3	0	0	0	0
Bacteria;Bacteroidetes;Bacteroidia;Bacteroidales;Prevotellaceae;Prevotella;7485	0	0	0	59	0	0	0	0	0	0	1	0	0	3	0	1	1	1	1	0	0	0
Bacteria;Firmicutes;Clostridia;Clostridiales;Lachnospiraceae;Catonella;4393019	0	0	40	0	0	3	0	22	0	0	0	1	1	0	0	0	0	0	0	0	0	0
Bacteria;Firmicutes;Clostridia;Clostridiales;Lachnospiraceae;Moryella;7490	10	1	0	3	33	1	9	0	0	0	1	3	0	5	0	1	0	0	0	0	0	0
Bacteria;Firmicutes;Clostridia;Clostridiales;Veillonellaceae;Selenomonas;7765	3	0	1	7	0	6	13	24	0	0	2	2	0	0	0	0	6	2	0	1	0	0
Bacteria;Fusobacteria;Fusobacteriia;Fusobacteriales;Leptotrichiaceae;Leptotrichia;2480553	11	0	0	5	0	5	8	7	2	0	2	10	0	6	0	3	2	2	0	0	1	3
Bacteria;Proteobacteria;Betaproteobacteria;Neisseriales;Neisseriaceae;Neisseria;137	0	12	0	0	0	1	0	0	2	0	0	0	17	4	16	4	0	0	4	3	1	3
Bacteria;Actinobacteria;Actinobacteria;Bifidobacteriales;Bifidobacteriaceae;Scardovia;12619	2	0	0	0	0	1	0	0	0	55	0	8	0	0	0	0	0	0	0	0	0	0
Bacteria;Bacteroidetes;Bacteroidia;Bacteroidales;[Paraprevotellaceae];653753	15	1	12	2	0	6	3	0	16	0	0	5	6	0	0	0	0	0	0	0	0	0
Bacteria;Bacteroidetes;Bacteroidia;Bacteroidales;Prevotellaceae;Prevotella;1429	10	0	0	21	2	0	4	0	1	0	0	0	0	3	0	5	0	13	1	1	0	5
Bacteria;Firmicutes;Bacilli;Gemellales;Gemellaceae;New.Reference68	0	4	0	0	0	1	1	0	7	0	0	1	1	3	39	2	1	2	2	1	1	0
Bacteria;Firmicutes;Bacilli;Lactobacillales;Streptococcaceae;Streptococcus;4322588	1	4	1	2	1	2	0	0	5	9	1	9	4	6	9	1	1	4	3	0	3	0
Bacteria;Firmicutes;Clostridia;Clostridiales;Lachnospiraceae;Oribacterium;3162	1	4	0	0	3	6	1	0	0	0	9	5	1	21	0	0	2	2	4	6	1	0
Bacteria;Firmicutes;Clostridia;Clostridiales;Veillonellaceae;Selenomonas;2897817	0	0	2	7	0	3	0	50	3	0	0	0	0	0	0	0	0	0	0	1	0	0
Bacteria;Firmicutes;Clostridia;Clostridiales;Veillonellaceae;Selenomonas;1040	9	0	6	0	0	3	0	41	3	0	3	0	1	0	0	0	0	0	0	0	0	0
Bacteria;Firmicutes;Clostridia;Clostridiales;Veillonellaceae;Selenomonas;1916	0	0	8	0	0	58	0	0	0	0	0	0	0	0	0	0	0	0	0	0	0	0
Bacteria;Firmicutes;Clostridia;Clostridiales;Veillonellaceae;Veillonella;dispar3801267	8	1	1	0	9	1	5	2	0	12	6	0	0	8	0	1	6	2	3	1	0	0
Bacteria;Actinobacteria;Actinobacteria;Actinomycetales;Micrococcaceae;Rothia;dentocariosa4426981	6	4	2	0	0	0	3	0	10	9	0	27	1	1	0	0	1	0	0	1	0	0
Bacteria;Actinobacteria;Actinobacteria;Actinomycetales;Micrococcaceae;Rothia;dentocariosa2491	17	1	3	0	0	0	1	0	9	8	0	22	0	1	0	0	0	0	0	3	0	0
Bacteria;Bacteroidetes;Bacteroidia;Bacteroidales;4303761	0	0	8	0	0	5	0	0	1	0	0	3	0	1	3	0	44	0	0	0	0	0
Bacteria;Bacteroidetes;Bacteroidia;Bacteroidales;Prevotellaceae;Prevotella;melaninogenica4451252	1	0	0	2	3	2	0	0	2	0	3	0	0	4	0	1	0	8	1	2	34	2
Bacteria;Firmicutes;Bacilli;Lactobacillales;Streptococcaceae;Streptococcus;5945	0	0	0	0	5	4	0	0	0	0	6	0	0	11	0	1	0	2	1	24	6	5
Bacteria;Firmicutes;Bacilli;Lactobacillales;Streptococcaceae;Streptococcus;8179	1	3	20	0	0	0	1	0	3	0	2	0	0	4	0	3	0	2	1	0	22	3
Bacteria;Firmicutes;Clostridia;Clostridiales;[Tissierellaceae];Anaerococcus;7452	0	0	1	4	1	2	0	0	13	43	0	1	0	0	0	0	0	0	0	0	0	0
Bacteria;Fusobacteria;Fusobacteriia;Fusobacteriales;Fusobacteriaceae;Fusobacterium;1937180	0	7	1	1	8	6	2	0	3	0	1	0	2	6	2	0	5	5	10	1	3	2
Bacteria;Fusobacteria;Fusobacteriia;Fusobacteriales;Leptotrichiaceae;Leptotrichia;4483174	0	0	0	0	0	13	0	0	10	0	0	1	0	0	0	0	2	11	27	0	0	1
Bacteria;Spirochaetes;Spirochaetes;Spirochaetales;Spirochaetaceae;Treponema;2055565	1	1	4	3	0	5	8	11	13	0	0	0	1	0	0	0	18	0	0	0	0	0
Bacteria;Bacteroidetes;Bacteroidia;Bacteroidales;Prevotellaceae;Prevotella;melaninogenica3218	3	0	0	7	0	2	8	1	0	0	15	0	0	7	1	4	9	7	0	0	0	0
Bacteria;Firmicutes;Bacilli;Lactobacillales;Streptococcaceae;Streptococcus;516966	0	0	1	0	1	6	0	1	2	11	7	0	1	5	1	1	2	2	2	12	4	5
Bacteria;Firmicutes;Bacilli;Lactobacillales;Streptococcaceae;Streptococcus;4130	2	8	1	2	0	1	3	0	7	0	3	5	1	4	1	10	2	8	0	3	2	1
Bacteria;Firmicutes;Clostridia;Clostridiales;Veillonellaceae;Selenomonas;3843	2	0	0	2	0	2	7	7	18	0	3	1	9	0	0	2	2	8	1	0	0	0
Bacteria;Firmicutes;Clostridia;Clostridiales;Veillonellaceae;Veillonella;dispar2329	1	0	0	55	0	1	0	0	0	0	0	2	0	0	0	0	3	0	2	0	0	0
Bacteria;Fusobacteria;Fusobacteriia;Fusobacteriales;Leptotrichiaceae;Leptotrichia;252843	0	0	0	0	0	0	5	0	0	0	0	0	0	0	0	0	0	59	0	0	0	0
Bacteria;Proteobacteria;Betaproteobacteria;Burkholderiales;Comamonadaceae;7351	4	0	0	0	0	0	0	0	1	0	41	0	11	0	1	0	0	5	0	1	0	0
Bacteria;Proteobacteria;Gammaproteobacteria;Pasteurellales;Pasteurellaceae;Haemophilus;parainfluenzae4318130	0	2	3	0	3	0	1	0	1	0	9	0	1	5	3	6	7	7	7	1	6	2
Bacteria;Bacteroidetes;Bacteroidia;Bacteroidales;Porphyromonadaceae;Porphyromonas;4435338	2	11	0	2	9	0	1	0	0	1	0	1	1	5	1	8	1	5	10	0	3	2
Bacteria;Firmicutes;Bacilli;Lactobacillales;Streptococcaceae;Streptococcus;3460	0	0	0	0	0	0	0	0	0	62	0	1	0	0	0	0	0	0	0	0	0	0
Bacteria;Firmicutes;Clostridia;Clostridiales;Veillonellaceae;Selenomonas;8744	3	0	0	3	0	6	9	10	0	0	20	3	0	4	0	0	4	0	0	0	0	1
Bacteria;Firmicutes;Clostridia;Clostridiales;Veillonellaceae8387	0	0	0	4	0	6	1	45	0	0	3	0	0	0	0	0	4	0	0	0	0	0
Bacteria;Fusobacteria;Fusobacteriia;Fusobacteriales;Fusobacteriaceae;Fusobacterium;796	1	10	2	3	15	5	2	0	2	0	0	1	1	8	6	0	3	1	1	1	1	0
Bacteria;Proteobacteria;Epsilonproteobacteria;Campylobacterales;Campylobacteraceae;Campylobacter;2162	0	1	0	0	0	11	2	0	3	0	11	5	0	10	2	4	9	4	0	0	0	1
Bacteria;Actinobacteria;Actinobacteria;Actinomycetales;Actinomycetaceae;Actinomyces;3360	3	0	0	2	7	3	1	0	0	0	2	0	2	10	3	2	8	2	12	2	3	0
Bacteria;Actinobacteria;Coriobacteriia;Coriobacteriales;Coriobacteriaceae;Atopobium;4696	1	0	0	1	5	1	6	0	5	1	24	0	1	4	2	2	2	4	0	2	1	0
Bacteria;Firmicutes;Bacilli;Lactobacillales;Streptococcaceae;Streptococcus;1000547	6	3	9	0	1	0	1	0	1	2	6	10	2	3	3	4	0	2	4	1	3	1
Bacteria;Firmicutes;Bacilli;Lactobacillales;Streptococcaceae;Streptococcus;5057	1	0	0	9	0	4	0	0	2	0	2	30	2	0	0	0	5	0	6	1	0	0
Bacteria;Firmicutes;Bacilli;Lactobacillales2216	6	0	0	0	0	2	0	0	1	0	5	3	0	1	5	7	8	0	10	4	6	4
Bacteria;Firmicutes;Clostridia;Clostridiales;Lachnospiraceae;697	0	5	0	0	0	0	0	0	7	0	11	1	1	8	0	0	4	4	5	8	6	2
Bacteria;Firmicutes;Clostridia;Clostridiales;3516	0	0	0	42	0	0	0	0	0	0	0	8	3	2	0	0	4	0	1	2	0	0
Bacteria;Firmicutes;Clostridia;Clostridiales;Veillonellaceae;Veillonella;dispar;New.Reference62	1	0	0	3	4	1	3	0	0	0	10	0	1	18	3	4	3	5	0	2	1	3
Bacteria;Proteobacteria;Betaproteobacteria;Neisseriales;Neisseriaceae;Neisseria;subflava5788	16	10	0	0	0	0	0	0	0	0	0	0	10	7	0	0	1	0	4	4	0	10
Bacteria;Actinobacteria;Actinobacteria;Actinomycetales;Actinomycetaceae;Actinomyces;23149	0	1	56	1	0	1	0	0	0	0	0	0	0	0	0	0	0	0	1	0	0	1
Bacteria;Actinobacteria;Actinobacteria;Actinomycetales;Micrococcaceae;Rothia;dentocariosa6875	2	3	2	0	0	0	0	0	4	21	1	21	0	0	1	0	0	0	0	6	0	0
Bacteria;Bacteroidetes;Bacteroidia;Bacteroidales;[Paraprevotellaceae];[Prevotella];4204	1	3	4	18	0	2	3	0	0	0	2	0	0	4	0	6	4	0	0	1	12	1
Bacteria;Bacteroidetes;Bacteroidia;Bacteroidales;Prevotellaceae;Prevotella;melaninogenica7446	0	0	0	0	0	0	0	0	1	0	2	0	0	2	0	5	2	13	4	5	0	27
Bacteria;Firmicutes;Bacilli;Gemellales;Gemellaceae;1101669	0	1	2	0	6	5	2	0	1	0	2	5	4	5	19	1	0	2	4	0	1	1
Bacteria;Firmicutes;Bacilli;Lactobacillales;Lactobacillaceae;Lactobacillus;182764	0	0	0	0	0	0	0	0	0	60	0	1	0	0	0	0	0	0	0	0	0	0
Bacteria;Firmicutes;Bacilli;Lactobacillales;Streptococcaceae;Streptococcus;sobrinus168583	0	0	0	0	0	0	0	0	0	61	0	0	0	0	0	0	0	0	0	0	0	0
Bacteria;Firmicutes;Clostridia;Clostridiales;Lachnospiraceae;4340137	23	0	1	0	8	0	14	0	0	0	6	1	2	3	1	0	1	0	0	0	1	0
Bacteria;Proteobacteria;Deltaproteobacteria;Desulfovibrionales;Desulfomicrobiaceae;Desulfomicrobium;654665	0	0	0	0	0	0	0	0	0	0	0	0	53	0	0	0	0	0	8	0	0	0
Bacteria;TM7;TM7-3;CW040;F16;4440970	0	0	55	0	0	0	0	0	0	0	0	0	0	6	0	0	0	0	0	0	0	0
Bacteria;Actinobacteria;Actinobacteria;Actinomycetales;Propionibacteriaceae;Propionibacterium;acnes1099802	0	0	13	0	41	0	0	0	0	0	5	0	0	1	0	0	0	0	0	0	0	0
Bacteria;Bacteroidetes;Bacteroidia;Bacteroidales;[Paraprevotellaceae];[Prevotella];677680	0	0	59	0	0	1	0	0	0	0	0	0	0	0	0	0	0	0	0	0	0	0
Bacteria;Bacteroidetes;Bacteroidia;Bacteroidales;Prevotellaceae;Prevotella;melaninogenica5716	2	0	0	2	1	0	1	0	7	0	5	0	0	7	0	2	9	10	1	4	3	6
Bacteria;Bacteroidetes;Bacteroidia;Bacteroidales;Prevotellaceae;Prevotella;nanceiensis5791	4	0	0	0	0	0	0	0	0	0	0	0	0	0	0	37	3	7	3	1	2	3
Bacteria;Bacteroidetes;Bacteroidia;Bacteroidales;Prevotellaceae;Prevotella;6028	6	1	0	0	0	4	3	0	13	0	0	0	2	4	2	2	19	3	0	0	1	0
Bacteria;Firmicutes;Bacilli;Lactobacillales;Lactobacillaceae;Lactobacillus;3200278	0	0	0	0	0	0	0	0	0	60	0	0	0	0	0	0	0	0	0	0	0	0
Bacteria;Proteobacteria;Gammaproteobacteria;Pasteurellales;Pasteurellaceae;Aggregatibacter;575542	1	6	0	0	0	0	0	0	3	0	1	1	23	0	0	9	0	5	0	4	0	7
Bacteria;Actinobacteria;Actinobacteria;Actinomycetales;Micrococcaceae;Rothia;mucilaginosa926526	1	0	0	0	1	5	2	0	2	4	4	0	18	4	6	1	1	3	0	5	2	0
Bacteria;Bacteroidetes;Bacteroidia;Bacteroidales;Prevotellaceae;Prevotella;melaninogenica;New.Reference81	4	0	4	1	0	0	8	1	1	0	5	1	2	11	2	4	3	5	1	3	2	1
Bacteria;Firmicutes;Bacilli;Gemellales;Gemellaceae;1036749	0	4	1	1	3	3	1	0	7	2	1	2	2	3	12	3	2	4	7	0	1	0
Bacteria;Firmicutes;Bacilli;Lactobacillales;Streptococcaceae;Streptococcus;4372206	0	4	3	0	1	0	4	1	4	5	5	8	4	2	4	1	3	2	0	6	2	0
Bacteria;Firmicutes;Bacilli;Lactobacillales;Streptococcaceae;Streptococcus;sobrinus172804	0	0	0	0	0	0	0	0	0	58	0	0	0	1	0	0	0	0	0	0	0	0
Bacteria;Firmicutes;Clostridia;Clostridiales;Veillonellaceae;Acidaminococcus;185659	0	0	0	0	0	1	0	56	2	0	0	0	0	0	0	0	0	0	0	0	0	0
Bacteria;Bacteroidetes;Bacteroidia;Bacteroidales;Prevotellaceae;Prevotella;intermedia5683	1	5	2	0	0	0	0	0	19	0	0	0	1	8	0	12	8	0	0	2	0	0
Bacteria;Firmicutes;Bacilli;Lactobacillales;Lactobacillaceae;Lactobacillus;iners133075	0	0	0	0	0	0	0	0	0	0	0	0	0	6	0	0	0	0	0	52	0	0
Bacteria;Firmicutes;Bacilli;Lactobacillales246	9	3	0	0	0	4	1	0	3	0	1	3	8	5	10	0	1	1	2	1	3	3
Bacteria;Firmicutes;Clostridia;Clostridiales;Veillonellaceae;Veillonella;6739	2	0	0	3	0	0	4	2	0	22	8	0	0	0	3	2	12	0	0	0	0	0
Bacteria;Actinobacteria;Actinobacteria;Actinomycetales;Micrococcaceae;Kocuria;palustris1002005	0	0	0	0	0	0	0	0	0	56	0	0	0	0	1	0	0	0	0	0	0	0
Bacteria;Actinobacteria;Actinobacteria;Actinomycetales;Micrococcaceae;Rothia;mucilaginosa3458	3	0	0	0	1	0	0	6	0	28	0	4	4	0	9	0	2	0	0	0	0	0
Bacteria;Actinobacteria;Coriobacteriia;Coriobacteriales;Coriobacteriaceae;Slackia;471157	16	0	5	0	0	1	5	0	1	0	0	5	1	16	0	1	5	0	0	0	1	0
Bacteria;Bacteroidetes;Bacteroidia;Bacteroidales;Prevotellaceae;Prevotella;nanceiensis1169	5	4	0	0	0	0	0	0	4	0	3	0	1	0	0	11	1	1	11	0	7	9
Bacteria;Firmicutes;Bacilli;Gemellales;Gemellaceae;Gemella;1712416	0	2	3	1	4	2	6	0	2	0	3	3	4	7	13	1	0	1	3	0	2	0
Bacteria;Firmicutes;Bacilli;Gemellales;Gemellaceae;2547	0	2	0	0	0	1	2	0	0	0	0	0	3	0	44	0	0	1	3	1	0	0
Bacteria;Firmicutes;Bacilli;Lactobacillales;Streptococcaceae;Streptococcus;4396519	0	8	3	0	3	0	2	0	1	1	4	10	3	3	5	1	3	2	1	7	0	0
Bacteria;Firmicutes;Bacilli;Lactobacillales;Streptococcaceae;Streptococcus;4431922	2	7	6	0	1	0	3	1	3	3	4	7	6	2	4	2	2	2	1	0	1	0
Bacteria;Firmicutes;Bacilli;Lactobacillales;Streptococcaceae;Streptococcus;972033	0	0	2	0	8	3	0	3	0	3	11	1	0	4	1	1	5	1	0	6	4	4
Bacteria;Firmicutes;Clostridia;Clostridiales;Veillonellaceae;Megasphaera;4117	4	0	3	6	16	0	5	1	0	0	17	0	0	2	0	0	0	2	0	1	0	0
Bacteria;Actinobacteria;Actinobacteria;Actinomycetales;Actinomycetaceae;Actinomyces;New.Reference102	2	0	0	4	6	5	9	0	2	0	10	1	1	2	3	1	0	1	6	1	0	2
Bacteria;Actinobacteria;Actinobacteria;Actinomycetales;Micrococcaceae;Rothia;mucilaginosa7086	0	0	0	0	1	0	0	0	0	52	0	1	0	0	0	0	0	1	0	0	1	0
Bacteria;Bacteroidetes;Bacteroidia;Bacteroidales;Prevotellaceae;Prevotella;71799	0	0	10	4	0	5	0	0	6	0	1	2	11	0	1	2	12	0	1	0	1	0
Bacteria;Bacteroidetes;Bacteroidia;Bacteroidales;Prevotellaceae;Prevotella;melaninogenica6059	12	0	6	0	0	2	10	4	0	0	1	2	0	5	0	1	5	5	1	2	0	0
Bacteria;Firmicutes;Bacilli;Lactobacillales;Streptococcaceae;Streptococcus;437	0	0	15	0	0	41	0	0	0	0	0	0	0	0	0	0	0	0	0	0	0	0
Bacteria;Firmicutes;Bacilli;Lactobacillales4407604	7	2	1	0	8	5	2	0	5	0	1	4	1	2	7	1	1	2	3	0	4	0
Bacteria;Firmicutes;Bacilli;Lactobacillales7796	42	2	0	0	0	1	0	0	0	0	0	0	1	0	3	0	1	2	2	2	0	0
Bacteria;Firmicutes;Clostridia;Clostridiales;Veillonellaceae;Selenomonas;4425172	1	0	21	5	0	5	1	15	2	0	0	5	0	0	0	0	0	1	0	0	0	0
Bacteria;Firmicutes;Clostridia;Clostridiales;Veillonellaceae;Selenomonas;7702	2	0	0	0	0	4	0	33	4	0	0	3	5	0	0	0	5	0	0	0	0	0
Bacteria;Firmicutes;Clostridia;Clostridiales7773	7	0	1	0	0	1	2	0	5	0	0	1	1	0	4	3	4	15	5	0	4	3
Bacteria;Proteobacteria;Gammaproteobacteria;Alteromonadales;Shewanellaceae;Shewanella;8027	0	0	0	0	0	1	0	35	0	14	0	0	0	0	2	1	0	0	1	2	0	0
Bacteria;Proteobacteria;Gammaproteobacteria;Pasteurellales;Pasteurellaceae;Haemophilus;parainfluenzae913	1	2	0	0	0	2	0	0	1	0	2	0	8	8	0	3	2	3	14	6	0	4
Bacteria;Spirochaetes;Spirochaetes;Spirochaetales;Spirochaetaceae;Treponema;4347875	0	0	23	0	0	33	0	0	0	0	0	0	0	0	0	0	0	0	0	0	0	0
Bacteria;Firmicutes;Bacilli;Lactobacillales;Streptococcaceae;Streptococcus;3678349	0	2	32	0	0	0	0	7	0	0	0	1	2	0	4	0	7	0	0	0	0	0
Bacteria;Firmicutes;Bacilli;Lactobacillales;Streptococcaceae;Streptococcus;538185	0	2	0	3	1	0	7	0	9	0	6	0	2	4	4	1	8	6	0	1	1	0
Bacteria;Firmicutes;Bacilli;Lactobacillales;Streptococcaceae;Streptococcus;3212	3	3	1	0	0	3	8	0	6	0	0	3	4	2	2	1	17	1	0	0	0	1
Bacteria;Firmicutes;Clostridia;Clostridiales;[Tissierellaceae];Parvimonas;8758	2	12	0	0	0	0	0	0	15	0	0	7	2	7	5	0	3	0	0	1	1	0
Bacteria;Firmicutes;Clostridia;Clostridiales;Veillonellaceae;Selenomonas;noxia127065	1	1	5	8	0	3	0	21	2	0	4	1	3	5	0	0	1	0	0	0	0	0
Bacteria;Firmicutes;Clostridia;Clostridiales;Veillonellaceae;Selenomonas;624	0	0	1	1	1	3	3	6	2	0	9	8	0	6	1	1	3	2	0	2	1	5
Bacteria;Fusobacteria;Fusobacteriia;Fusobacteriales;Fusobacteriaceae;Fusobacterium;4299137	1	9	4	2	6	6	2	0	4	0	1	1	1	3	1	2	2	0	4	0	1	5
Bacteria;Proteobacteria;Gammaproteobacteria;Pasteurellales;Pasteurellaceae;Haemophilus;parainfluenzae558	1	0	0	0	2	0	0	0	0	0	7	0	5	1	1	5	9	7	8	1	3	5
Bacteria;Actinobacteria;Actinobacteria;Actinomycetales;Actinomycetaceae529	3	1	0	0	0	0	1	0	0	8	0	1	0	0	2	0	6	0	0	0	32	0
Bacteria;Bacteroidetes;Bacteroidia;Bacteroidales;Prevotellaceae;Prevotella;melaninogenica7251	6	0	2	2	0	1	15	0	0	0	6	0	0	8	0	1	1	5	1	0	0	6
Bacteria;Bacteroidetes;Bacteroidia;Bacteroidales;Prevotellaceae;Prevotella;nanceiensis7843	2	0	0	0	0	0	0	0	1	0	0	0	0	0	0	34	0	8	1	0	0	8
Bacteria;Proteobacteria;Betaproteobacteria;Neisseriales;Neisseriaceae;Neisseria;6530	7	1	0	0	0	3	0	0	0	0	1	0	15	4	0	0	2	1	7	12	0	1
Bacteria;Proteobacteria;Gammaproteobacteria;Xanthomonadales;Xanthomonadaceae;Stenotrophomonas;1834768	0	0	0	0	0	0	0	28	0	13	3	2	1	0	1	0	1	0	5	0	0	0
Bacteria;Actinobacteria;Actinobacteria;Actinomycetales;Corynebacteriaceae;Corynebacterium;295	0	1	0	0	0	0	0	0	13	0	1	27	4	0	0	1	4	0	0	0	0	2
Bacteria;Bacteroidetes;Bacteroidia;Bacteroidales;Porphyromonadaceae;Porphyromonas;993127	7	1	0	1	7	0	1	0	0	0	1	0	5	1	1	9	2	2	7	1	3	4
Bacteria;Bacteroidetes;Bacteroidia;Bacteroidales;Prevotellaceae;Prevotella;254099	0	0	29	0	0	12	2	0	1	0	0	1	0	0	2	0	6	0	0	0	0	0
Bacteria;Bacteroidetes;Bacteroidia;Bacteroidales;Prevotellaceae;Prevotella;New.Reference95	0	0	2	0	0	29	0	0	0	0	0	0	8	14	0	0	0	0	0	0	0	0
Bacteria;Bacteroidetes;Bacteroidia;Bacteroidales;Prevotellaceae;Prevotella;2644	6	0	0	15	3	0	10	0	0	0	0	0	2	7	2	0	0	2	1	0	2	3
Bacteria;Firmicutes;Bacilli;Lactobacillales;Streptococcaceae;Streptococcus;New.Reference42	1	3	0	0	5	2	1	0	2	10	5	2	3	2	5	0	1	2	0	2	1	6
Bacteria;Firmicutes;Bacilli;Lactobacillales;Streptococcaceae;Streptococcus;5955	0	0	0	0	0	1	0	0	3	11	7	2	0	6	7	2	2	1	0	8	3	0
Bacteria;Firmicutes;Clostridia;Clostridiales;Veillonellaceae;Veillonella;dispar4326452	3	0	2	5	4	0	3	2	5	8	8	0	0	2	0	2	3	0	2	4	0	0
Bacteria;Proteobacteria;Betaproteobacteria;Neisseriales;Neisseriaceae;Neisseria3472245	5	2	0	0	0	0	0	0	2	0	4	1	13	3	1	2	1	2	3	0	2	12
Bacteria;Synergistetes;Synergistia;Synergistales;Dethiosulfovibrionaceae;TG5;5479	2	0	0	0	0	6	19	7	2	0	0	2	0	0	2	0	13	0	0	0	0	0
Bacteria;Bacteroidetes;Bacteroidia;Bacteroidales;Porphyromonadaceae;Porphyromonas;905769	2	6	0	3	6	0	1	0	0	0	1	1	3	2	0	7	0	11	2	0	5	2
Bacteria;Bacteroidetes;Flavobacteriia;Flavobacteriales;[Weeksellaceae];968873	0	0	0	0	0	0	0	0	0	0	0	0	21	0	0	0	0	31	0	0	0	0
Bacteria;Firmicutes;Bacilli;Lactobacillales;Lactobacillaceae;Lactobacillus;590168	0	0	0	1	0	0	0	0	0	50	0	1	0	0	0	0	0	0	0	0	0	0
Bacteria;Firmicutes;Clostridia;Clostridiales;[Tissierellaceae];Finegoldia;505587	0	0	0	0	0	2	0	19	0	28	3	0	0	0	0	0	0	0	0	0	0	0
Bacteria;Fusobacteria;Fusobacteriia;Fusobacteriales;Fusobacteriaceae;Fusobacterium;4323555	0	3	3	0	5	6	1	0	8	0	1	0	0	3	2	0	4	0	11	1	2	2
Bacteria;Fusobacteria;Fusobacteriia;Fusobacteriales;Fusobacteriaceae;Fusobacterium;4466659	1	5	4	3	1	5	0	0	2	0	0	2	1	3	0	0	3	2	12	0	7	1
Bacteria;Proteobacteria;Betaproteobacteria;Neisseriales;Neisseriaceae;Neisseria1067006	3	5	0	0	1	3	0	0	1	0	1	0	10	1	0	3	0	0	11	2	3	8
Bacteria;Proteobacteria;Gammaproteobacteria;Pasteurellales;Pasteurellaceae;Haemophilus;parainfluenzae8304	2	1	1	0	8	5	0	0	1	0	4	0	4	2	5	4	1	5	4	0	4	1
Bacteria;Actinobacteria;Actinobacteria;Actinomycetales;Actinomycetaceae;Actinomyces;8743	1	0	0	1	1	0	17	0	2	0	12	0	0	6	1	0	1	1	6	1	0	1
Bacteria;Bacteroidetes;Bacteroidia;Bacteroidales;Prevotellaceae;Prevotella;intermedia611110	0	8	5	0	0	1	0	0	9	0	0	0	3	0	22	0	3	0	0	0	0	0
Bacteria;Bacteroidetes;Bacteroidia;Bacteroidales;Prevotellaceae;Prevotella;intermedia72112	1	1	19	0	0	1	0	0	0	0	0	0	1	18	6	0	3	0	0	1	0	0
Bacteria;Proteobacteria;Betaproteobacteria;Burkholderiales;Burkholderiaceae;Lautropia;5483	0	1	0	0	0	3	0	0	3	0	3	0	0	19	0	0	1	6	0	15	0	0
Bacteria;Actinobacteria;Actinobacteria;Actinomycetales;Actinomycetaceae;Actinomyces;92123	6	6	1	0	0	6	0	0	7	0	0	19	0	1	0	2	0	1	0	1	0	0
Bacteria;Actinobacteria;Actinobacteria;Actinomycetales;Actinomycetaceae;Actinomyces;1029	0	1	0	0	2	2	2	0	12	0	3	0	0	9	13	1	1	0	0	3	1	0
Bacteria;Actinobacteria;Actinobacteria;Actinomycetales;Micrococcaceae;Rothia;dentocariosa4323389	1	4	3	0	0	0	0	0	6	0	3	16	2	2	1	1	7	2	1	1	0	0
Bacteria;Bacteroidetes;Bacteroidia;Bacteroidales;Prevotellaceae;Prevotella;414705	0	0	0	0	0	47	0	0	3	0	0	0	0	0	0	0	0	0	0	0	0	0
Bacteria;Firmicutes;Bacilli;Lactobacillales;Carnobacteriaceae;Granulicatella;4596	0	1	0	0	0	0	2	0	5	0	0	0	0	0	30	2	3	2	2	0	2	1
Bacteria;Fusobacteria;Fusobacteriia;Fusobacteriales;Leptotrichiaceae;Leptotrichia;241454	13	2	0	0	0	0	0	0	1	0	0	22	4	3	0	1	1	3	0	0	0	0
Bacteria;Proteobacteria;Betaproteobacteria;Neisseriales;Neisseriaceae;Neisseria;683	0	8	0	0	0	3	0	0	7	0	2	1	4	9	1	0	3	0	0	1	5	6
Bacteria;Firmicutes;Bacilli;Lactobacillales;Streptococcaceae;Streptococcus;923098	2	7	3	0	0	1	3	0	3	2	3	6	5	1	5	1	4	1	1	1	0	0
Bacteria;Firmicutes;Bacilli;Lactobacillales;Streptococcaceae;Streptococcus;6728	1	2	4	0	0	1	0	5	1	0	0	7	2	5	0	2	12	4	0	2	1	0
Bacteria;Firmicutes;Clostridia;Clostridiales;[Tissierellaceae];3361011	0	5	0	0	0	0	0	0	0	0	0	4	8	32	0	0	0	0	0	0	0	0
Bacteria;Firmicutes;Clostridia;Clostridiales;Lachnospiraceae;New.Reference54	11	1	0	0	0	0	19	0	0	0	1	8	0	0	1	0	3	0	4	0	1	0
Bacteria;Proteobacteria;Gammaproteobacteria;Pseudomonadales;Moraxellaceae;Acinetobacter;988314	0	0	0	0	1	0	0	0	0	10	23	1	1	4	3	0	0	0	5	0	0	1
Bacteria;Actinobacteria;Actinobacteria;Actinomycetales;Actinomycetaceae;Actinomyces;1089121	0	0	0	0	7	1	6	2	2	0	10	0	2	2	0	1	2	1	4	5	2	1
Bacteria;Bacteroidetes;[Saprospirae];[Saprospirales];Chitinophagaceae;Sediminibacterium;781203	0	0	0	1	1	0	0	37	0	5	0	1	1	0	0	0	1	0	0	0	1	0
Bacteria;Bacteroidetes;Bacteroidia;Bacteroidales;Bacteroidaceae;Bacteroides;589277	0	0	0	0	0	0	0	48	0	0	0	0	0	0	0	0	0	0	0	0	0	0
Bacteria;Bacteroidetes;Bacteroidia;Bacteroidales;Prevotellaceae;Prevotella;760967	46	0	0	0	0	0	0	0	0	2	0	0	0	0	0	0	0	0	0	0	0	0
Bacteria;Bacteroidetes;Bacteroidia;Bacteroidales;Prevotellaceae;Prevotella;melaninogenica4321402	4	0	1	2	5	0	1	0	8	0	5	0	1	5	0	2	1	6	1	0	3	3
Bacteria;Bacteroidetes;Bacteroidia;Bacteroidales;Prevotellaceae;Prevotella;melaninogenica651897	2	0	0	0	0	1	1	0	0	0	0	0	0	0	0	8	0	36	0	0	0	0
Bacteria;Bacteroidetes;Bacteroidia;Bacteroidales;Prevotellaceae;Prevotella;nanceiensis3328	0	0	0	37	0	0	0	0	0	0	0	0	0	0	0	1	1	0	7	0	2	0
Bacteria;Firmicutes;Bacilli;Lactobacillales;Streptococcaceae;Streptococcus;2901965	0	0	0	0	1	5	0	0	3	4	8	1	1	4	0	0	3	4	0	7	2	5
Bacteria;Firmicutes;Clostridia;Clostridiales;7848	0	0	0	41	0	1	0	0	0	0	0	4	0	1	0	0	1	0	0	0	0	0
Bacteria;Firmicutes;Clostridia;Clostridiales;Peptostreptococcaceae;3472257	1	1	2	0	0	22	0	0	2	0	0	0	3	0	0	0	17	0	0	0	0	0
Bacteria;Firmicutes;Clostridia;Clostridiales;Veillonellaceae;Veillonella;dispar4409962	0	0	0	1	3	0	7	0	0	14	9	0	0	2	1	1	2	3	0	4	0	1
Bacteria;Proteobacteria;Betaproteobacteria;Neisseriales;Neisseriaceae;Neisseria;subflava344593	3	1	0	0	0	4	0	0	0	0	3	0	15	1	2	1	1	0	6	3	4	4
Bacteria;Actinobacteria;Actinobacteria;Actinomycetales;Actinomycetaceae;Actinomyces;2623	0	2	1	0	0	0	8	0	12	0	6	4	0	1	1	3	5	0	1	1	1	1
Bacteria;Actinobacteria;Actinobacteria;Actinomycetales;Micrococcaceae;Rothia;dentocariosa2337	1	1	0	0	0	0	0	0	2	0	0	43	0	0	0	0	0	0	0	0	0	0
Bacteria;Bacteroidetes;Bacteroidia;Bacteroidales;[Paraprevotellaceae];[Prevotella];2520	2	1	1	2	0	0	3	0	0	0	4	0	0	2	0	21	2	1	0	0	6	2
Bacteria;Bacteroidetes;Bacteroidia;Bacteroidales;Porphyromonadaceae;Porphyromonas;4301737	1	4	0	1	2	0	0	0	2	0	2	2	5	4	0	2	1	6	3	0	10	2
Bacteria;Bacteroidetes;Bacteroidia;Bacteroidales;Prevotellaceae;Prevotella;1077373	1	0	0	0	0	0	0	46	0	0	0	0	0	0	0	0	0	0	0	0	0	0
Bacteria;Bacteroidetes;Flavobacteriia;Flavobacteriales;Flavobacteriaceae;Capnocytophaga;4296512	0	0	0	0	0	0	0	0	0	0	0	3	0	0	0	0	0	44	0	0	0	0
Bacteria;Firmicutes;Bacilli;Lactobacillales;Carnobacteriaceae;Granulicatella;1052	3	8	0	0	3	1	3	0	9	0	2	1	0	5	5	1	4	0	0	0	1	1
Bacteria;Firmicutes;Bacilli;Lactobacillales;Streptococcaceae;7810	0	5	0	0	0	0	0	0	0	0	0	1	2	0	31	0	0	3	4	0	1	0
Bacteria;Firmicutes;Bacilli;Lactobacillales;Streptococcaceae;Streptococcus;6215	0	1	0	0	0	0	1	0	3	8	3	7	1	1	15	2	2	0	0	2	0	1
Bacteria;Firmicutes;Clostridia;Clostridiales;Lachnospiraceae;1711	18	3	0	1	8	1	6	0	0	0	2	7	0	0	0	0	0	0	0	0	1	0
Bacteria;Fusobacteria;Fusobacteriia;Fusobacteriales;Leptotrichiaceae;Leptotrichia;251967	7	0	0	0	0	0	0	0	0	0	1	36	1	1	0	0	0	1	0	0	0	0
Bacteria;Proteobacteria;Betaproteobacteria;Neisseriales;Neisseriaceae;Neisseria;subflava4298899	6	6	0	0	0	1	0	0	0	0	0	1	4	2	0	3	0	1	11	4	2	6
Bacteria;Actinobacteria;Actinobacteria;Actinomycetales;Actinomycetaceae;Actinomyces;7377	0	0	0	34	3	2	2	0	0	0	0	0	0	1	1	0	1	0	1	0	0	1
Bacteria;Bacteroidetes;Bacteroidia;Bacteroidales;[Paraprevotellaceae];[Prevotella];886640	0	1	45	0	0	0	0	0	0	0	0	0	0	0	0	0	0	0	0	0	0	0
Bacteria;Bacteroidetes;Bacteroidia;Bacteroidales;Porphyromonadaceae;Porphyromonas;4298483	4	3	0	1	6	0	1	0	0	0	1	0	2	1	0	6	0	1	6	0	14	0
Bacteria;Bacteroidetes;Bacteroidia;Bacteroidales;Prevotellaceae;Prevotella;melaninogenica4404222	3	0	9	0	0	2	7	2	0	0	1	0	2	1	2	0	2	11	0	3	1	0
Bacteria;Firmicutes;Bacilli;Lactobacillales;Streptococcaceae;Streptococcus;7637	0	0	2	0	3	2	0	0	7	0	8	0	0	2	1	1	1	1	1	8	4	5
Bacteria;Firmicutes;Clostridia;Clostridiales;[Mogibacteriaceae];4335578	0	0	3	0	1	2	5	0	0	0	0	0	0	0	0	17	2	6	7	2	1	0
Bacteria;Proteobacteria;Betaproteobacteria;Neisseriales;Neisseriaceae;Neisseria;5996	12	1	0	0	0	4	1	0	1	0	0	0	1	4	0	4	1	2	5	2	0	8
Bacteria;Proteobacteria;Betaproteobacteria;Neisseriales;Neisseriaceae;Neisseria3178	0	6	0	0	0	0	0	0	1	0	4	0	12	4	0	0	6	5	5	3	0	0
Bacteria;TM7;TM7-3;4393962	0	0	0	3	5	0	0	0	0	0	3	0	0	35	0	0	0	0	0	0	0	0
Bacteria;Actinobacteria;Actinobacteria;Actinomycetales;Actinomycetaceae;Actinomyces;1066410	6	3	8	0	0	0	0	0	12	4	2	6	0	0	0	2	2	0	0	0	0	0
Bacteria;Actinobacteria;Actinobacteria;Actinomycetales;Micrococcaceae;Rothia;mucilaginosa702	1	1	0	2	0	2	3	7	2	0	3	5	2	3	0	0	10	2	0	0	2	0
Bacteria;Actinobacteria;Coriobacteriia;Coriobacteriales;Coriobacteriaceae;Atopobium;2163609	1	0	1	1	2	3	6	0	4	0	20	0	0	1	0	2	1	0	0	2	0	1
Bacteria;Bacteroidetes;Bacteroidia;Bacteroidales;Porphyromonadaceae;Porphyromonas;495451	4	0	0	0	0	0	0	13	0	28	0	0	0	0	0	0	0	0	0	0	0	0
Bacteria;Bacteroidetes;Bacteroidia;Bacteroidales;Prevotellaceae;Prevotella;54330	0	0	3	1	0	5	6	1	4	0	0	0	0	0	0	3	21	1	0	0	0	0
Bacteria;Bacteroidetes;Flavobacteriia;Flavobacteriales;Flavobacteriaceae;Capnocytophaga;4295289	0	0	0	33	0	0	1	0	1	0	1	0	2	2	1	0	3	0	1	0	0	0
Bacteria;Firmicutes;Bacilli;Gemellales;Gemellaceae;870762	0	0	0	1	5	3	1	0	2	0	1	3	2	1	18	1	0	2	4	0	1	0
Bacteria;Firmicutes;Bacilli;Lactobacillales;Streptococcaceae;Streptococcus;6127	0	9	0	0	0	0	1	0	4	0	0	10	5	0	7	3	1	1	0	2	2	0
Bacteria;Firmicutes;Clostridia;Clostridiales;Veillonellaceae;Dialister;583746	5	0	22	0	0	2	1	0	2	0	0	0	0	4	0	0	7	2	0	0	0	0
Bacteria;Firmicutes;Clostridia;Clostridiales;Veillonellaceae;Selenomonas;5073	2	0	0	28	0	1	2	0	0	0	9	2	0	1	0	0	0	0	0	0	0	0
Bacteria;Fusobacteria;Fusobacteriia;Fusobacteriales;Fusobacteriaceae;Fusobacterium;1139769	1	1	2	8	0	6	7	0	4	0	0	0	1	4	0	1	5	3	2	0	0	0
Bacteria;Fusobacteria;Fusobacteriia;Fusobacteriales;Fusobacteriaceae;Fusobacterium;2825358	0	0	24	3	0	5	0	0	2	0	0	0	2	4	0	0	2	1	0	0	0	2
Bacteria;Fusobacteria;Fusobacteriia;Fusobacteriales;Fusobacteriaceae;Fusobacterium;6646	4	5	0	1	0	2	5	0	9	0	1	0	1	1	7	3	3	0	1	0	2	0
Bacteria;Verrucomicrobia;Opitutae;HA64;New.Reference17	45	0	0	0	0	0	0	0	0	0	0	0	0	0	0	0	0	0	0	0	0	0
Bacteria;Actinobacteria;Actinobacteria;Actinomycetales;Actinomycetaceae;Actinomyces;4987	0	0	0	0	0	0	17	0	1	0	8	0	0	3	1	0	4	0	7	3	0	0
Bacteria;Actinobacteria;Actinobacteria;Actinomycetales;Corynebacteriaceae;Corynebacterium;984831	0	0	1	0	1	6	0	0	3	22	0	1	0	0	0	0	0	2	5	3	0	0
Bacteria;Bacteroidetes;Bacteroidia;Bacteroidales;Porphyromonadaceae;Porphyromonas;3918	0	0	0	0	0	31	0	0	13	0	0	0	0	0	0	0	0	0	0	0	0	0
Bacteria;Bacteroidetes;Bacteroidia;Bacteroidales;Prevotellaceae;Prevotella;4302472	1	2	2	2	0	2	7	1	3	0	0	1	0	2	3	0	12	0	0	1	2	3
Bacteria;Firmicutes;Clostridia;Clostridiales;[Tissierellaceae];Peptoniphilus;609964	2	0	0	4	0	1	0	15	0	22	0	0	0	0	0	0	0	0	0	0	0	0
Bacteria;Actinobacteria;Actinobacteria;Actinomycetales;Micrococcaceae;Rothia;aeria4314814	0	1	1	0	0	0	2	0	24	4	0	5	1	2	0	0	0	1	0	2	0	0
Bacteria;Bacteroidetes;Bacteroidia;Bacteroidales;Porphyromonadaceae;Porphyromonas;endodontalis6497	0	0	0	1	0	14	8	0	2	0	0	0	9	0	0	0	4	5	0	0	0	0
Bacteria;Bacteroidetes;Bacteroidia;Bacteroidales;Prevotellaceae;Prevotella;melaninogenica5309	0	0	2	14	0	4	2	14	0	0	4	0	0	0	0	0	3	0	0	0	0	0
Bacteria;Bacteroidetes;Bacteroidia;Bacteroidales;Prevotellaceae;Prevotella;melaninogenica5380	3	0	1	0	3	1	0	0	7	0	1	0	1	9	0	5	4	3	0	1	3	1
Bacteria;Bacteroidetes;Bacteroidia;Bacteroidales;Prevotellaceae;Prevotella;melaninogenica6759	7	0	0	5	0	0	2	0	0	0	0	0	1	1	0	12	2	5	2	4	2	0
Bacteria;Bacteroidetes;Bacteroidia;Bacteroidales;Prevotellaceae;Prevotella;New.Reference105	1	0	0	1	0	14	1	0	0	0	0	0	0	4	0	2	20	0	0	0	0	0
Bacteria;Firmicutes;Bacilli;Lactobacillales;Streptococcaceae;Streptococcus;2942	6	3	0	0	0	3	2	0	1	7	0	1	0	2	5	2	3	1	0	2	5	0
Bacteria;Firmicutes;Bacilli;Lactobacillales;Streptococcaceae;Streptococcus;2971	4	14	0	0	3	0	0	0	0	0	0	2	1	2	0	4	0	2	4	0	6	1
Bacteria;Firmicutes;Clostridia;Clostridiales;Lachnospiraceae;Catonella;6099	0	0	1	0	5	4	0	0	0	0	2	0	0	19	0	0	2	1	0	7	2	0
Bacteria;Firmicutes;Clostridia;Clostridiales;Veillonellaceae;Selenomonas;28118	3	0	3	25	0	1	0	2	0	0	2	0	0	1	0	0	1	1	0	0	2	2
Bacteria;Firmicutes;Clostridia;Clostridiales;Veillonellaceae;Veillonella;dispar7191	1	0	0	4	1	2	5	1	1	0	3	0	0	1	0	7	6	7	2	1	1	0
Bacteria;Proteobacteria;Gammaproteobacteria;Pasteurellales;Pasteurellaceae;Haemophilus;parainfluenzae;New.Reference98	0	4	1	4	3	0	0	0	3	0	0	0	5	4	0	8	1	3	2	1	3	1
Bacteria;TM7;TM7-3;CW040;F16;4299136	0	0	5	0	0	10	0	7	0	0	1	0	1	17	0	0	0	0	0	2	0	0
Bacteria;Actinobacteria;Actinobacteria;Actinomycetales;Micrococcaceae;Rothia;dentocariosa4304654	4	3	3	0	0	0	1	0	4	5	0	14	0	5	0	0	1	1	0	1	0	0
Bacteria;Actinobacteria;Actinobacteria;Actinomycetales;Micrococcaceae;Rothia;dentocariosa3152	13	2	2	0	0	0	0	0	5	2	0	14	0	0	0	1	0	0	1	1	1	0
Bacteria;Actinobacteria;Actinobacteria;Actinomycetales;Micrococcaceae;Rothia;mucilaginosa3012	0	12	0	0	0	0	1	0	8	4	0	2	1	4	4	0	1	0	0	3	1	1
Bacteria;Bacteroidetes;Bacteroidia;Bacteroidales;Prevotellaceae;Prevotella;melaninogenica1312	3	0	0	1	0	0	0	0	2	0	1	0	0	0	0	20	0	3	7	0	2	3
Bacteria;Bacteroidetes;Sphingobacteriia;Sphingobacteriales;Sphingobacteriaceae;Pedobacter;5369	0	0	2	1	0	1	0	28	0	0	6	0	2	0	0	0	0	0	1	0	1	0
Bacteria;Firmicutes;Clostridia;Clostridiales;Lachnospiraceae;Oribacterium;981	0	0	0	0	0	4	1	0	0	0	5	0	1	20	0	3	0	5	0	2	1	0
Bacteria;Firmicutes;Clostridia;Clostridiales;Veillonellaceae;Veillonella;dispar4227	0	1	1	3	5	0	0	0	3	7	12	0	0	2	0	2	1	4	1	0	0	0
Bacteria;Firmicutes;Clostridia;Clostridiales;Veillonellaceae;Veillonella;dispar4745	0	0	0	2	1	1	7	0	2	5	7	0	4	5	2	0	0	3	0	1	2	0
Bacteria;GN02;BD1-5;4457085	0	3	0	0	0	0	1	0	6	0	0	0	6	0	0	1	0	0	25	0	0	0
Bacteria;Proteobacteria;Gammaproteobacteria;Pasteurellales;Pasteurellaceae;Aggregatibacter;segnis4841	1	3	0	1	0	2	0	0	0	0	1	0	13	8	0	3	0	1	4	1	0	4
Bacteria;Proteobacteria;Gammaproteobacteria;Pasteurellales;Pasteurellaceae;Haemophilus;parainfluenzae4442170	0	1	0	0	4	0	0	0	0	0	2	0	3	1	1	1	6	6	8	1	5	3
Bacteria;Spirochaetes;Spirochaetes;Spirochaetales;Spirochaetaceae;Treponema;3907	0	1	7	2	0	20	2	0	0	0	0	1	8	0	0	0	0	0	0	1	0	0
Bacteria;Actinobacteria;Actinobacteria;Actinomycetales;Actinomycetaceae;Actinomyces;5998	3	0	0	0	0	0	5	0	20	0	2	0	0	2	3	0	1	0	2	3	0	0
Bacteria;Actinobacteria;Actinobacteria;Actinomycetales;Micrococcaceae;Rothia;mucilaginosa3661	0	4	0	0	0	0	4	0	5	0	0	0	1	2	4	4	1	1	0	8	1	6
Bacteria;Actinobacteria;Actinobacteria;Actinomycetales;Micrococcaceae;Rothia;mucilaginosa4740	1	1	0	0	0	1	2	0	8	0	0	1	0	6	0	4	3	0	0	1	12	1
Bacteria;Firmicutes;Bacilli;Lactobacillales;Streptococcaceae;Streptococcus;2308	0	0	0	0	0	24	0	1	0	0	0	0	0	2	1	0	13	0	0	0	0	0
Bacteria;Firmicutes;Bacilli;Lactobacillales3435	15	0	0	1	0	4	0	0	5	0	2	2	0	0	0	2	4	2	0	0	2	2
Bacteria;Proteobacteria;Betaproteobacteria;Neisseriales;Neisseriaceae;Neisseria;7233	13	0	0	0	0	8	1	0	1	0	4	0	2	5	2	0	1	0	1	3	0	0
Bacteria;Tenericutes;Mollicutes;Acholeplasmatales;Acholeplasmataceae;Acholeplasma;7862	0	0	10	0	0	31	0	0	0	0	0	0	0	0	0	0	0	0	0	0	0	0
Bacteria;Actinobacteria;Actinobacteria;Actinomycetales;Micrococcaceae;Rothia;New.Reference26	0	1	0	0	0	2	0	0	0	13	3	0	0	4	15	1	0	0	0	1	0	0
Bacteria;Actinobacteria;Coriobacteriia;Coriobacteriales;Coriobacteriaceae;Atopobium;6983	5	0	2	0	0	3	8	0	8	0	3	2	0	3	0	3	2	0	1	0	0	0
Bacteria;Bacteroidetes;Bacteroidia;Bacteroidales;Bacteroidaceae;Bacteroides;583656	0	0	0	1	0	0	0	39	0	0	0	0	0	0	0	0	0	0	0	0	0	0
Bacteria;Bacteroidetes;Bacteroidia;Bacteroidales;Porphyromonadaceae;Porphyromonas;endodontalis6286	0	2	2	0	0	11	0	0	3	0	1	1	19	1	0	0	0	0	0	0	0	0
Bacteria;Bacteroidetes;Bacteroidia;Bacteroidales;Prevotellaceae;Prevotella;4321396	16	0	1	3	1	0	3	0	0	0	0	0	0	1	0	1	0	8	0	1	1	4
Bacteria;Bacteroidetes;Bacteroidia;Bacteroidales;Prevotellaceae;Prevotella;7507	7	1	0	0	0	0	15	0	0	0	1	0	2	3	0	1	2	2	0	0	2	4
Bacteria;Bacteroidetes;Flavobacteriia;Flavobacteriales;[Weeksellaceae];887744	3	0	0	16	0	1	1	0	0	0	0	2	0	8	0	0	7	2	0	0	0	0
Bacteria;Firmicutes;Bacilli;Lactobacillales;Streptococcaceae;Streptococcus;8895	0	0	0	0	0	4	0	0	2	1	3	0	0	2	0	4	2	4	1	3	6	8
Bacteria;Firmicutes;Clostridia;Clostridiales;Lachnospiraceae;Oribacterium;3901	1	1	0	0	6	5	0	0	0	0	2	0	0	14	1	2	0	4	1	0	0	3
Bacteria;Firmicutes;Clostridia;Clostridiales;Peptostreptococcaceae;4442	1	1	0	0	0	14	0	0	3	0	0	0	1	0	0	0	20	0	0	0	0	0
Bacteria;Firmicutes;Clostridia;Clostridiales;Veillonellaceae;Veillonella;398	0	0	27	0	0	5	1	0	1	0	3	0	2	0	0	0	0	0	0	1	0	0
Bacteria;Firmicutes;Clostridia;Clostridiales;Veillonellaceae;Veillonella;parvula3535	5	1	0	0	0	1	0	0	2	0	0	0	2	2	0	3	0	1	16	2	1	4
Bacteria;Fusobacteria;Fusobacteriia;Fusobacteriales;Fusobacteriaceae;Fusobacterium;4322998	0	3	2	1	7	2	0	1	2	0	0	0	4	2	0	3	3	0	6	0	3	1
Bacteria;Fusobacteria;Fusobacteriia;Fusobacteriales;Leptotrichiaceae;Leptotrichia;2636	2	0	0	1	0	0	3	2	0	0	1	28	0	3	0	0	0	0	0	0	0	0
Bacteria;Proteobacteria;Betaproteobacteria;Neisseriales;Neisseriaceae;Neisseria8567	2	1	0	1	0	1	0	0	4	0	0	0	9	2	1	0	1	0	9	3	0	6
Bacteria;Proteobacteria;Gammaproteobacteria;Pasteurellales;Pasteurellaceae;Haemophilus;parainfluenzae4353801	0	3	1	0	1	0	0	0	0	0	8	1	2	4	1	2	6	4	0	1	5	1
Bacteria;TM7;TM7-3;CW040;F16;337289	0	0	0	0	0	40	0	0	0	0	0	0	0	0	0	0	0	0	0	0	0	0
Bacteria;Actinobacteria;Actinobacteria;Actinomycetales;Actinomycetaceae;Actinomyces;7067	0	13	2	0	0	0	0	0	4	1	0	17	0	1	0	0	1	0	0	0	0	0
Bacteria;Bacteroidetes;Bacteroidia;Bacteroidales;Porphyromonadaceae;Porphyromonas;4390922	2	6	0	2	4	0	0	0	1	0	1	0	1	1	1	4	0	1	5	1	6	3
Bacteria;Bacteroidetes;Bacteroidia;Bacteroidales;Prevotellaceae;Prevotella;4382476	10	0	2	0	0	1	0	0	2	0	0	0	0	5	0	2	4	9	0	0	0	4
Bacteria;Bacteroidetes;Bacteroidia;Bacteroidales;Prevotellaceae;Prevotella;8438	0	0	0	13	0	0	5	5	2	0	9	0	0	1	0	1	0	1	0	0	1	1
Bacteria;Firmicutes;Bacilli;Gemellales;Gemellaceae;1025385	0	5	1	0	4	2	0	0	1	0	1	8	0	1	7	1	1	1	5	1	0	0
Bacteria;Firmicutes;Bacilli;Gemellales;Gemellaceae;Gemella;107258	0	1	2	0	5	3	3	0	0	0	0	0	2	2	11	1	0	1	3	4	1	0
Bacteria;Firmicutes;Bacilli;Lactobacillales;Streptococcaceae;Streptococcus;4372313	0	4	0	0	3	2	1	0	2	12	2	0	1	3	2	0	1	0	3	1	1	1
Bacteria;Firmicutes;Bacilli;Lactobacillales;Streptococcaceae;Streptococcus;4383878	3	3	8	1	0	0	0	0	3	2	2	3	1	0	4	0	1	0	2	1	4	1
Bacteria;Firmicutes;Bacilli;Lactobacillales;Streptococcaceae;Streptococcus;2816	0	5	1	0	0	1	1	1	4	0	1	2	11	2	6	0	3	1	0	0	0	0
Bacteria;Firmicutes;Bacilli;Lactobacillales;Streptococcaceae;Streptococcus;8856	0	0	0	0	2	2	2	1	1	9	9	0	1	0	4	0	3	1	0	4	0	0
Bacteria;Firmicutes;Clostridia;Clostridiales;Lachnospiraceae;Catonella;7290	0	0	2	0	1	5	0	0	1	0	2	0	1	18	0	1	2	0	0	4	2	0
Bacteria;Proteobacteria;Gammaproteobacteria;Pasteurellales;Pasteurellaceae;Haemophilus;parainfluenzae1074	0	2	0	0	0	0	1	0	0	0	6	2	3	1	4	1	3	3	2	1	6	4
Bacteria;Actinobacteria;Actinobacteria;Actinomycetales;Actinomycetaceae;Actinomyces;561935	12	6	2	0	0	2	0	0	8	0	0	0	0	2	0	1	2	3	0	0	0	0
Bacteria;Actinobacteria;Actinobacteria;Actinomycetales;Micrococcaceae;Rothia;mucilaginosa;New.Reference65	0	0	0	0	0	2	4	0	7	0	3	0	0	11	3	0	5	0	0	2	1	0
Bacteria;Bacteroidetes;Bacteroidia;Bacteroidales;Prevotellaceae;Prevotella;melaninogenica3982	5	1	1	2	0	2	10	0	1	0	2	0	0	1	1	9	0	3	0	0	0	0
Bacteria;Firmicutes;Bacilli;Gemellales;Gemellaceae;8423	0	1	0	0	0	1	3	0	0	0	1	1	0	0	20	1	2	4	1	2	0	1
Bacteria;Firmicutes;Bacilli;Gemellales;Gemellaceae;8694	0	8	1	0	0	0	2	0	3	0	0	0	0	0	19	0	1	2	2	0	0	0
Bacteria;Firmicutes;Bacilli;Lactobacillales;Lactobacillaceae;Lactobacillus;1110317	0	0	0	0	0	0	0	0	0	37	0	0	0	0	0	0	0	0	0	0	1	0
Bacteria;Firmicutes;Bacilli;Lactobacillales;Streptococcaceae;Streptococcus;4309770	0	3	1	1	3	0	2	0	1	1	2	3	0	3	11	0	1	0	1	2	0	3
Bacteria;Firmicutes;Clostridia;Clostridiales;Peptostreptococcaceae;Peptostreptococcus527485	6	0	0	0	0	2	2	0	1	0	0	1	2	0	1	5	1	10	0	0	6	1
Bacteria;Firmicutes;Clostridia;Clostridiales;Veillonellaceae;Veillonella;parvula5223	2	0	0	1	0	0	5	1	1	0	5	0	0	7	0	4	5	4	0	0	1	2
Bacteria;Proteobacteria;Betaproteobacteria;Neisseriales;Neisseriaceae;8508	0	1	0	0	0	0	0	0	2	0	14	0	3	10	2	0	0	4	0	2	0	0
Bacteria;Proteobacteria;Gammaproteobacteria;Pasteurellales;Pasteurellaceae;Haemophilus;parainfluenzae4079463	0	1	0	0	6	1	0	0	0	0	5	1	0	2	1	3	3	2	5	3	2	3
Bacteria;Proteobacteria;Gammaproteobacteria;Pasteurellales;Pasteurellaceae;Haemophilus;parainfluenzae7735	0	1	1	2	1	1	2	0	0	0	5	0	4	5	0	5	6	0	2	0	2	1
Bacteria;Synergistetes;Synergistia;Synergistales;Dethiosulfovibrionaceae;TG5;4343466	0	0	3	0	0	3	5	1	3	0	0	0	8	0	7	0	8	0	0	0	0	0
Bacteria;Actinobacteria;Actinobacteria;Actinomycetales;Micrococcaceae;Rothia;mucilaginosa5488	1	0	0	0	3	3	1	0	4	0	7	0	3	1	1	2	2	0	0	2	4	3
Bacteria;Actinobacteria;Coriobacteriia;Coriobacteriales;Coriobacteriaceae;816299	0	0	0	0	2	31	2	0	2	0	0	0	0	0	0	0	0	0	0	0	0	0
Bacteria;Bacteroidetes;Bacteroidia;Bacteroidales;[Odoribacteraceae];Odoribacter;4371072	0	0	20	0	0	17	0	0	0	0	0	0	0	0	0	0	0	0	0	0	0	0
Bacteria;Bacteroidetes;Bacteroidia;Bacteroidales;[Paraprevotellaceae];[Prevotella];7525	0	0	0	30	0	0	0	0	0	0	0	0	0	0	0	1	0	0	0	0	6	0
Bacteria;Bacteroidetes;Bacteroidia;Bacteroidales;Prevotellaceae;Prevotella1988	4	0	1	1	2	0	3	0	0	0	2	0	0	3	0	4	6	4	0	2	0	5
Bacteria;Firmicutes;Bacilli;Bacillales5449	1	0	0	1	11	0	0	0	0	0	9	0	1	7	2	0	2	0	1	0	1	1
Bacteria;Firmicutes;Bacilli;Gemellales;Gemellaceae;Gemella;36255	0	2	3	0	2	1	2	0	0	0	3	1	2	0	16	1	1	0	1	0	0	2
Bacteria;Firmicutes;Bacilli;Lactobacillales;Lactobacillaceae;Lactobacillus;6084	0	0	0	0	0	0	0	0	0	37	0	0	0	0	0	0	0	0	0	0	0	0
Bacteria;Firmicutes;Bacilli;Lactobacillales;Streptococcaceae;525391	6	4	1	0	0	1	1	0	5	0	0	1	0	1	7	0	3	0	4	0	3	0
Bacteria;Firmicutes;Bacilli;Lactobacillales;Streptococcaceae;Streptococcus;15570	2	3	0	0	0	2	3	0	3	0	2	0	6	3	0	0	4	3	0	5	0	1
Bacteria;Firmicutes;Bacilli;Lactobacillales;Streptococcaceae;Streptococcus;1890	1	3	2	0	5	1	1	0	4	0	1	1	0	6	0	1	2	8	0	0	0	1
Bacteria;Firmicutes;Bacilli;Lactobacillales;Streptococcaceae;Streptococcus;7589	0	6	0	0	0	0	0	0	0	1	2	13	1	0	8	0	1	2	1	1	1	0
Bacteria;Firmicutes;Bacilli;Lactobacillales543824	17	1	0	0	0	0	0	0	5	0	0	0	0	0	2	3	3	3	0	0	2	1
Bacteria;Firmicutes;Clostridia;Clostridiales;Veillonellaceae;Selenomonas;4313471	1	0	10	2	0	2	0	12	3	0	1	2	0	1	0	0	3	0	0	0	0	0
Bacteria;Firmicutes;Clostridia;Clostridiales;Veillonellaceae;Veillonella;dispar3867	2	1	0	2	0	0	1	2	2	8	4	0	2	7	0	0	2	1	0	1	2	0
Bacteria;Firmicutes;Clostridia;Clostridiales;Veillonellaceae;Veillonella;parvula2474	0	4	0	0	1	0	0	0	4	2	3	0	1	5	0	3	5	3	1	2	1	2
Bacteria;Firmicutes;Erysipelotrichi;Erysipelotrichales;Erysipelotrichaceae;Bulleidia;p-1630-c5;New.Reference86	0	0	14	1	0	10	1	0	0	0	0	5	1	0	1	0	4	0	0	0	0	0
Bacteria;Fusobacteria;Fusobacteriia;Fusobacteriales;Fusobacteriaceae;Fusobacterium;4415943	0	2	1	1	3	3	0	0	4	0	1	1	1	4	0	1	5	4	4	0	2	0
Bacteria;Fusobacteria;Fusobacteriia;Fusobacteriales;Leptotrichiaceae;Leptotrichia;4397771	0	1	0	0	0	0	0	0	1	0	0	6	1	24	0	1	0	1	2	0	0	0
Bacteria;Proteobacteria;Gammaproteobacteria;Pasteurellales;Pasteurellaceae;Actinobacillus;4404220	0	3	0	0	0	3	0	0	0	0	0	0	6	1	1	5	2	1	3	8	2	2
Bacteria;Proteobacteria;Gammaproteobacteria;Pasteurellales;Pasteurellaceae;Haemophilus;parainfluenzae2873589	0	0	0	0	1	0	0	0	0	0	2	1	5	0	3	3	10	0	5	1	6	0
Bacteria;Tenericutes;Mollicutes;Acholeplasmatales;Acholeplasmataceae;Acholeplasma;422455	0	0	37	0	0	0	0	0	0	0	0	0	0	0	0	0	0	0	0	0	0	0
Bacteria;Actinobacteria;Actinobacteria;Actinomycetales;Micrococcaceae;Rothia;mucilaginosa6623	2	0	0	0	0	0	1	0	18	0	3	1	0	4	0	1	2	0	2	0	1	1
Bacteria;Actinobacteria;Actinobacteria;Actinomycetales;Micrococcaceae6520	2	0	0	0	0	0	0	7	0	27	0	0	0	0	0	0	0	0	0	0	0	0
Bacteria;Actinobacteria;Actinobacteria;Bifidobacteriales;Bifidobacteriaceae;7836	1	0	0	3	0	0	0	28	1	3	0	0	0	0	0	0	0	0	0	0	0	0
Bacteria;Bacteroidetes;Bacteroidia;Bacteroidales;[Paraprevotellaceae];[Prevotella];tannerae4448497	1	3	10	0	0	0	2	0	11	0	0	0	1	0	0	0	0	7	1	0	0	0
Bacteria;Bacteroidetes;Bacteroidia;Bacteroidales;Porphyromonadaceae;Parabacteroides;distasonis585914	0	0	0	0	0	0	0	36	0	0	0	0	0	0	0	0	0	0	0	0	0	0
Bacteria;Bacteroidetes;Bacteroidia;Bacteroidales;Porphyromonadaceae;Porphyromonas;4295419	0	6	0	1	2	0	0	0	0	0	0	0	1	3	0	5	0	2	6	0	9	1
Bacteria;Bacteroidetes;Bacteroidia;Bacteroidales;Porphyromonadaceae;Porphyromonas;979707	0	0	6	0	0	0	0	30	0	0	0	0	0	0	0	0	0	0	0	0	0	0
Bacteria;Bacteroidetes;Bacteroidia;Bacteroidales;Porphyromonadaceae;Porphyromonas;endodontalis6361	0	0	0	0	0	4	0	0	2	0	0	5	21	1	0	0	3	0	0	0	0	0
Bacteria;Bacteroidetes;Flavobacteriia;Flavobacteriales;Flavobacteriaceae;Capnocytophaga;419279	0	0	8	2	0	3	0	0	0	0	0	0	0	19	0	0	4	0	0	0	0	0
Bacteria;Firmicutes;Bacilli;Gemellales6466	0	2	0	0	1	1	3	0	2	0	0	0	1	0	26	0	0	0	0	0	0	0
Bacteria;Firmicutes;Bacilli;Lactobacillales;Lactobacillaceae;Lactobacillus;157448	0	0	0	0	1	0	0	0	0	1	0	0	0	0	0	0	0	33	0	0	1	0
Bacteria;Firmicutes;Bacilli;Lactobacillales;Streptococcaceae;Streptococcus;669486	0	0	0	0	0	0	0	0	0	36	0	0	0	0	0	0	0	0	0	0	0	0
Bacteria;Firmicutes;Bacilli1768	11	1	0	0	1	0	8	0	0	0	0	9	0	2	0	2	2	0	0	0	0	0
Bacteria;Firmicutes;Clostridia;Clostridiales;Veillonellaceae;Veillonella;dispar6470	9	0	0	1	0	2	13	0	3	2	3	0	0	0	1	0	0	2	0	0	0	0
Bacteria;Firmicutes;Clostridia;Clostridiales;Veillonellaceae;Veillonella;dispar8308	3	0	0	3	0	0	8	0	0	15	4	0	0	0	0	0	3	0	0	0	0	0
Bacteria;Firmicutes;Clostridia;Clostridiales;Veillonellaceae;Veillonella6104	9	0	0	0	0	0	18	0	0	0	3	0	0	1	0	0	5	0	0	0	0	0
Bacteria;Actinobacteria;Actinobacteria;Actinomycetales;Micrococcaceae;Rothia;mucilaginosa5691	0	3	0	0	1	0	2	0	11	1	1	4	0	0	5	0	0	2	2	1	1	1
Bacteria;Firmicutes;Bacilli;Gemellales;Gemellaceae;Gemella;2477	0	2	1	0	4	0	4	0	1	0	0	2	0	2	15	2	1	0	0	1	0	0
Bacteria;Firmicutes;Bacilli;Lactobacillales;Streptococcaceae;Streptococcus;1076969	0	0	0	1	0	0	0	34	0	0	0	0	0	0	0	0	0	0	0	0	0	0
Bacteria;Firmicutes;Bacilli;Lactobacillales;Streptococcaceae;Streptococcus;3089522	0	2	0	2	9	2	0	0	0	9	3	0	0	4	1	0	1	0	2	0	0	0
Bacteria;Firmicutes;Bacilli;Lactobacillales;Streptococcaceae;Streptococcus;3786	0	2	0	0	0	0	0	0	1	0	3	0	1	3	0	1	8	5	3	1	7	0
Bacteria;Firmicutes;Bacilli;Lactobacillales;Streptococcaceae;Streptococcus;6331	0	0	0	0	0	0	0	6	0	25	0	0	0	1	0	0	3	0	0	0	0	0
Bacteria;Firmicutes;Clostridia;Clostridiales;Peptostreptococcaceae;Filifactor;3783	0	1	0	0	0	4	0	0	9	0	0	2	13	0	5	0	1	0	0	0	0	0
Bacteria;Firmicutes;Clostridia;Clostridiales;Veillonellaceae;Dialister;4480923	21	0	6	1	0	0	0	0	0	0	0	0	1	0	6	0	0	0	0	0	0	0
Bacteria;Firmicutes;Clostridia;Clostridiales;Veillonellaceae;Selenomonas;8456	1	0	1	0	0	23	0	4	1	0	0	0	0	0	0	0	3	2	0	0	0	0
Bacteria;Firmicutes;Clostridia;Clostridiales;Veillonellaceae;Veillonella;dispar2117	2	0	0	1	0	0	17	0	2	0	7	0	0	0	0	0	3	1	0	0	0	2
Bacteria;Fusobacteria;Fusobacteriia;Fusobacteriales;Leptotrichiaceae;Leptotrichia;70628	4	0	0	0	0	0	4	0	1	0	3	0	1	8	0	0	3	1	1	1	6	2
Bacteria;Proteobacteria;Betaproteobacteria;Neisseriales;Neisseriaceae;Neisseria;7274	4	0	0	0	0	0	0	0	2	0	0	0	17	8	2	0	0	0	0	1	1	0
Bacteria;Spirochaetes;Spirochaetes;Spirochaetales;Spirochaetaceae;Treponema;4016967	0	0	33	0	0	2	0	0	0	0	0	0	0	0	0	0	0	0	0	0	0	0
Bacteria;Tenericutes;Mollicutes;Acholeplasmatales;Acholeplasmataceae;Acholeplasma;1559796	0	0	0	0	0	0	0	0	5	0	0	0	30	0	0	0	0	0	0	0	0	0
Bacteria;TM7;TM7-3;4417526	0	0	0	0	0	0	0	0	0	0	4	0	0	31	0	0	0	0	0	0	0	0
Bacteria;Actinobacteria;Actinobacteria;Actinomycetales;Actinomycetaceae;Actinomyces;499378	0	0	27	0	0	0	0	1	4	0	0	2	0	0	0	0	0	0	0	0	0	0
Bacteria;Actinobacteria;Actinobacteria;Actinomycetales;Micrococcaceae;Rothia;mucilaginosa886264	0	1	0	0	0	3	1	1	1	4	5	0	5	1	6	0	1	0	0	2	1	2
Bacteria;Bacteroidetes;Bacteroidia;Bacteroidales;[Paraprevotellaceae];[Prevotella];5276	1	2	5	0	0	1	1	0	0	0	2	0	0	3	1	4	0	0	0	0	10	4
Bacteria;Bacteroidetes;Bacteroidia;Bacteroidales;Porphyromonadaceae;Porphyromonas;4340587	2	3	0	1	2	0	1	0	0	0	0	2	1	2	0	3	0	2	5	2	6	2
Bacteria;Bacteroidetes;Bacteroidia;Bacteroidales;Prevotellaceae;Prevotella;melaninogenica4465	8	0	0	0	0	1	1	0	0	0	1	0	0	1	1	4	0	0	9	0	3	5
Bacteria;Bacteroidetes;Flavobacteriia;Flavobacteriales;Flavobacteriaceae;Capnocytophaga;3646	2	0	0	20	0	0	0	0	0	0	2	0	0	1	1	1	4	3	0	0	0	0
Bacteria;Firmicutes;Bacilli;Gemellales;Gemellaceae;882765	0	2	4	2	3	2	1	0	0	0	0	4	3	1	7	0	0	0	2	1	1	1
Bacteria;Firmicutes;Bacilli;Gemellales;Gemellaceae;6150	0	3	0	0	0	0	0	0	1	0	0	7	0	1	19	1	1	0	0	1	0	0
Bacteria;Firmicutes;Bacilli;Lactobacillales;Streptococcaceae;Streptococcus;4821	0	0	3	0	0	1	0	0	9	0	0	9	0	0	7	0	4	0	1	0	0	0
Bacteria;Firmicutes;Clostridia;Clostridiales;[Tissierellaceae];Parvimonas;133372	0	0	33	0	0	0	0	0	0	0	0	0	0	1	0	0	0	0	0	0	0	0
Bacteria;Firmicutes;Clostridia;Clostridiales;4330	4	2	1	6	0	0	4	1	0	0	1	0	1	2	0	4	2	0	0	5	1	0
Bacteria;Firmicutes;Clostridia;Clostridiales;Veillonellaceae;Selenomonas;4368771	0	0	0	24	0	0	1	4	0	0	1	0	0	2	0	0	0	1	0	0	0	1
Bacteria;Firmicutes;Clostridia;Clostridiales;Veillonellaceae;Selenomonas;6233	0	0	0	0	0	3	1	3	11	0	1	12	0	2	0	0	1	0	0	0	0	0
Bacteria;Firmicutes;Clostridia;Clostridiales;Veillonellaceae;Selenomonas29056	0	0	1	4	0	2	2	8	1	0	2	6	1	4	0	0	3	0	0	0	0	0
Bacteria;Firmicutes;Clostridia;Clostridiales;Veillonellaceae;Veillonella;dispar8225	2	1	0	0	0	0	4	0	4	3	5	2	1	0	1	2	2	3	3	1	0	0
Bacteria;Firmicutes;Erysipelotrichi;Erysipelotrichales;Erysipelotrichaceae;Bulleidia;moorei3009	0	1	0	0	0	3	7	0	6	0	6	0	1	4	0	3	2	1	0	0	0	0
Bacteria;Firmicutes;Erysipelotrichi;Erysipelotrichales;Erysipelotrichaceae;Bulleidia;moorei3188	0	0	0	6	0	2	8	8	2	0	1	2	0	1	0	2	0	0	0	2	0	0
Bacteria;Firmicutes;Erysipelotrichi;Erysipelotrichales;Erysipelotrichaceae;Bulleidia;moorei5503	0	3	0	1	0	0	5	0	3	0	5	0	0	8	1	4	0	2	2	0	0	0
Bacteria;Fusobacteria;Fusobacteriia;Fusobacteriales;Leptotrichiaceae;876114	0	0	0	0	0	0	7	0	0	0	0	0	0	0	0	0	0	19	8	0	0	0
Bacteria;Proteobacteria;Alphaproteobacteria;Caulobacterales;Caulobacteraceae;310003	0	0	3	0	0	1	1	0	1	13	2	1	3	2	3	0	0	0	3	1	0	0
Bacteria;Proteobacteria;Alphaproteobacteria;New.Reference73	0	0	0	0	0	34	0	0	0	0	0	0	0	0	0	0	0	0	0	0	0	0
Bacteria;Proteobacteria;Betaproteobacteria;Neisseriales;Neisseriaceae;Kingella;1045587	0	1	0	0	0	0	0	0	0	0	0	0	28	0	0	0	1	0	4	0	0	0
Bacteria;Proteobacteria;Gammaproteobacteria;Pasteurellales;Pasteurellaceae;Haemophilus;parainfluenzae4295763	0	2	0	0	2	1	2	0	0	0	5	0	2	2	1	4	2	2	2	3	1	3
Bacteria;Actinobacteria;Actinobacteria;Actinomycetales;Micrococcaceae;Rothia;aeria7117	2	4	0	0	0	0	1	0	19	0	0	5	0	0	0	1	0	0	0	1	0	0
Bacteria;Bacteroidetes;Bacteroidia;Bacteroidales;Porphyromonadaceae;Porphyromonas;1034	2	2	0	4	5	0	0	0	0	0	0	0	5	0	1	1	0	0	5	0	6	2
Bacteria;Bacteroidetes;Bacteroidia;Bacteroidales;Prevotellaceae;Prevotella;4346863	1	0	1	1	0	9	1	2	3	0	2	2	0	1	2	4	2	0	1	1	0	0
Bacteria;Bacteroidetes;Bacteroidia;Bacteroidales;Prevotellaceae;Prevotella;741701	4	0	0	0	0	0	0	0	0	29	0	0	0	0	0	0	0	0	0	0	0	0
Bacteria;Bacteroidetes;Bacteroidia;Bacteroidales;Prevotellaceae;Prevotella;melaninogenica7869	0	0	0	0	0	1	0	0	20	0	0	0	0	0	0	0	12	0	0	0	0	0
Bacteria;Bacteroidetes;Bacteroidia;Bacteroidales;Prevotellaceae;Prevotella;141	0	0	0	0	0	9	11	0	11	0	0	0	0	0	2	0	0	0	0	0	0	0
Bacteria;Firmicutes;Bacilli;Gemellales;Gemellaceae;Gemella;808852	0	2	3	0	3	1	0	0	1	0	2	1	1	0	10	3	0	3	2	1	0	0
Bacteria;Firmicutes;Bacilli;Lactobacillales;Lactobacillaceae;Lactobacillus;8400	0	0	0	0	0	0	0	0	0	33	0	0	0	0	0	0	0	0	0	0	0	0
Bacteria;Firmicutes;Bacilli;Lactobacillales;Streptococcaceae;Streptococcus;4432042	0	6	2	1	1	0	0	1	3	5	3	3	1	0	0	3	1	1	0	1	0	1
Bacteria;Firmicutes;Bacilli;Lactobacillales;Streptococcaceae;Streptococcus;522025	0	4	3	0	0	0	1	0	1	2	1	2	3	4	2	1	4	5	0	0	0	0
Bacteria;Firmicutes;Clostridia;Clostridiales;Lachnospiraceae;Oribacterium;3578	1	0	0	1	9	2	0	0	0	0	3	0	3	10	0	0	0	0	0	4	0	0
Bacteria;Firmicutes;Clostridia;Clostridiales;Veillonellaceae;Selenomonas;noxia120969	0	0	1	1	0	2	0	15	1	0	2	5	2	4	0	0	0	0	0	0	0	0
Bacteria;Firmicutes;Clostridia;Clostridiales;Veillonellaceae;Veillonella;dispar4310208	4	0	0	1	2	0	1	0	4	3	2	0	0	2	2	2	1	1	2	5	1	0
Bacteria;Firmicutes;Clostridia;Clostridiales;Veillonellaceae;Veillonella;dispar5081	8	1	0	0	0	0	2	0	0	8	0	1	0	1	4	1	2	3	0	0	2	0
Bacteria;Fusobacteria;Fusobacteriia;Fusobacteriales;Fusobacteriaceae;Fusobacterium;5070	0	12	0	0	0	2	0	0	2	0	0	0	2	6	1	0	1	1	4	0	1	1
Bacteria;Actinobacteria;Actinobacteria;Actinomycetales;Actinomycetaceae;Actinomyces;867184	1	3	0	0	0	0	0	0	8	0	0	19	0	0	0	0	1	0	0	0	0	0
Bacteria;Actinobacteria;Actinobacteria;Actinomycetales;Corynebacteriaceae;Corynebacterium;7129	0	0	0	0	0	0	0	0	2	0	0	30	0	0	0	0	0	0	0	0	0	0
Bacteria;Actinobacteria;Actinobacteria;Bifidobacteriales;Bifidobacteriaceae;Scardovia;1324	0	0	0	0	0	0	0	0	0	32	0	0	0	0	0	0	0	0	0	0	0	0
Bacteria;Actinobacteria;Coriobacteriia;Coriobacteriales;Coriobacteriaceae;Atopobium;4294	6	0	0	0	0	1	4	0	3	2	4	0	0	0	3	3	0	2	2	0	2	0
Bacteria;Bacteroidetes;Bacteroidia;Bacteroidales;[Paraprevotellaceae];[Prevotella];tannerae2783638	0	4	9	0	0	1	0	1	4	0	0	0	1	2	0	3	0	4	1	1	0	1
Bacteria;Bacteroidetes;Bacteroidia;Bacteroidales;Porphyromonadaceae;Porphyromonas;970302	3	2	0	1	8	0	0	0	0	0	0	0	3	2	0	3	0	1	5	0	4	0
Bacteria;Bacteroidetes;Bacteroidia;Bacteroidales;Prevotellaceae;Prevotella;71907	1	0	15	0	0	6	0	0	6	0	0	0	3	0	0	0	1	0	0	0	0	0
Bacteria;Bacteroidetes;Bacteroidia;Bacteroidales;Prevotellaceae;Prevotella;melaninogenica2088	1	0	0	0	0	0	0	0	0	0	3	0	1	3	0	11	0	4	2	1	2	4
Bacteria;Bacteroidetes;Flavobacteriia;Flavobacteriales;Flavobacteriaceae;Capnocytophaga;1010329	2	0	0	7	9	0	0	0	0	0	1	0	0	0	0	0	11	0	2	0	0	0
Bacteria;Firmicutes;Bacilli;Lactobacillales;Streptococcaceae;Streptococcus;6177	0	0	0	0	0	0	0	0	0	32	0	0	0	0	0	0	0	0	0	0	0	0
Bacteria;Firmicutes;Bacilli;Lactobacillales;Streptococcaceae;Streptococcus;6678	0	0	0	0	1	5	0	1	0	0	2	1	0	0	0	1	1	0	1	12	5	2
Bacteria;Firmicutes;Bacilli;Lactobacillales4214	0	1	0	1	0	3	2	0	2	0	4	1	3	0	9	0	0	2	4	0	0	0
Bacteria;Firmicutes;Bacilli2988	0	0	0	0	5	2	0	0	0	0	3	0	1	14	0	3	0	0	0	3	1	0
Bacteria;Firmicutes;Clostridia;Clostridiales;Lachnospiraceae;Catonella;7685	0	1	1	0	2	5	0	0	1	0	3	0	0	4	0	0	3	0	0	2	9	1
Bacteria;Firmicutes;Clostridia;Clostridiales;Veillonellaceae;Veillonella;127	1	0	0	5	0	0	5	0	0	11	4	0	0	0	0	0	6	0	0	0	0	0
Bacteria;Fusobacteria;Fusobacteriia;Fusobacteriales;Fusobacteriaceae;Fusobacterium;4391463	1	4	0	1	1	2	0	0	1	0	2	0	4	2	0	1	6	1	4	1	1	0
Bacteria;Actinobacteria;Actinobacteria;Actinomycetales;Micrococcaceae;Rothia;aeria2754	0	4	0	0	0	0	0	0	11	0	0	14	0	0	0	0	0	0	0	2	0	0
Bacteria;Actinobacteria;Actinobacteria;Actinomycetales;Micrococcaceae;Rothia;dentocariosa8359	2	0	2	0	0	0	0	1	4	1	0	18	2	0	0	0	1	0	0	0	0	0
Bacteria;Actinobacteria;Actinobacteria;Actinomycetales;Micrococcaceae;Rothia;mucilaginosa1327	0	0	0	0	2	3	6	1	1	3	4	0	1	4	0	2	3	0	0	0	0	1
Bacteria;Actinobacteria;Actinobacteria;Actinomycetales;Micrococcaceae;Rothia4369	1	0	0	2	0	1	1	4	5	1	0	3	0	1	5	0	2	1	1	1	1	1
Bacteria;Bacteroidetes;Bacteroidia;Bacteroidales;[Paraprevotellaceae];[Prevotella];419	1	1	4	1	0	0	1	0	0	0	1	0	0	1	2	4	0	0	1	1	12	1
Bacteria;Bacteroidetes;Bacteroidia;Bacteroidales;Prevotellaceae;Prevotella;melaninogenica;New.Reference8	3	0	0	0	1	2	2	0	1	0	0	0	0	0	1	7	4	5	0	1	4	0
Bacteria;Bacteroidetes;Flavobacteriia;Flavobacteriales;Flavobacteriaceae;Capnocytophaga;4305201	0	0	0	27	0	0	0	0	0	0	2	0	0	1	0	0	1	0	0	0	0	0
Bacteria;Firmicutes;Bacilli;Lactobacillales;Lactobacillaceae;Lactobacillus;8160	0	0	0	0	4	0	0	0	0	0	0	0	0	0	0	0	0	27	0	0	0	0
Bacteria;Firmicutes;Bacilli;Lactobacillales;Streptococcaceae;Streptococcus;1061772	0	9	0	1	0	1	1	1	2	2	0	5	3	2	0	0	0	1	0	0	2	1
Bacteria;Firmicutes;Bacilli;Lactobacillales;Streptococcaceae;Streptococcus;526131	1	3	1	0	4	0	0	0	3	1	3	3	4	1	3	0	1	1	0	1	1	0
Bacteria;Firmicutes;Clostridia;Clostridiales;7093	3	0	0	1	0	0	8	2	0	0	0	0	0	10	0	3	0	1	1	0	1	1
Bacteria;Firmicutes;Clostridia;Clostridiales;Veillonellaceae;Veillonella;parvula5578	8	0	0	0	0	0	6	0	5	0	0	0	0	0	0	2	3	2	2	3	0	0
Bacteria;Proteobacteria;Betaproteobacteria;Neisseriales;Neisseriaceae;Neisseria;5393	8	0	0	0	0	4	0	0	1	0	1	0	3	1	2	0	1	0	9	1	0	0
Bacteria;Proteobacteria;Gammaproteobacteria;Pasteurellales;Pasteurellaceae;Aggregatibacter;segnis139056	3	0	0	0	0	3	0	0	0	0	1	0	11	7	0	1	0	2	0	3	0	0
Bacteria;Proteobacteria;Gammaproteobacteria;Pasteurellales;Pasteurellaceae;Haemophilus;parainfluenzae8933	2	1	1	0	2	1	2	0	1	0	6	0	0	2	0	1	1	0	8	0	3	0
Bacteria;Proteobacteria;Gammaproteobacteria;Pseudomonadales;Pseudomonadaceae;Pseudomonas;544313	0	0	4	0	0	0	0	25	0	0	0	0	0	0	0	0	1	1	0	0	0	0
Bacteria;TM7;TM7-3;8686	1	0	0	0	0	0	0	0	0	0	0	0	0	30	0	0	0	0	0	0	0	0
Bacteria;Actinobacteria;Actinobacteria;Actinomycetales;Actinomycetaceae;Actinomyces;1281	0	1	0	1	0	1	2	0	7	2	1	1	0	0	3	3	4	2	1	1	0	0
Bacteria;Actinobacteria;Actinobacteria;Actinomycetales;Micrococcaceae;Rothia;mucilaginosa7527	0	0	0	0	1	3	1	0	0	0	0	0	3	22	0	0	0	0	0	0	0	0
Bacteria;Actinobacteria;Actinobacteria;Bifidobacteriales;Bifidobacteriaceae;Bifidobacterium;3948	6	0	24	0	0	0	0	0	0	0	0	0	0	0	0	0	0	0	0	0	0	0
Bacteria;Actinobacteria;Coriobacteriia;Coriobacteriales;Coriobacteriaceae;Atopobium;5054	1	0	0	0	2	0	4	0	0	0	17	0	0	3	1	0	1	0	0	1	0	0
Bacteria;Bacteroidetes;Bacteroidia;Bacteroidales;Porphyromonadaceae;Porphyromonas;8251	6	0	0	3	1	0	0	0	0	0	2	0	1	3	0	6	0	0	5	1	2	0
Bacteria;Bacteroidetes;Bacteroidia;Bacteroidales;Prevotellaceae;Prevotella;melaninogenica4693	0	0	1	0	0	14	2	0	4	0	1	0	2	1	0	2	3	0	0	0	0	0
Bacteria;Bacteroidetes;Bacteroidia;Bacteroidales;Prevotellaceae;Prevotella;5962	0	0	0	30	0	0	0	0	0	0	0	0	0	0	0	0	0	0	0	0	0	0
Bacteria;Bacteroidetes;Bacteroidia;Bacteroidales;Prevotellaceae;Prevotella;90	3	0	0	5	0	0	2	0	0	0	1	0	0	2	1	6	6	3	0	0	0	1
Bacteria;Firmicutes;Bacilli;Gemellales;Gemellaceae;535353	0	1	4	0	3	0	1	0	0	0	0	0	3	1	7	4	0	3	2	1	0	0
Bacteria;Firmicutes;Bacilli;Lactobacillales;Carnobacteriaceae;Granulicatella;571665	0	0	3	0	0	8	0	0	0	0	0	2	8	2	3	0	2	0	0	2	0	0
Bacteria;Firmicutes;Bacilli;Lactobacillales;Carnobacteriaceae;Granulicatella;5514	4	0	0	6	0	3	0	0	2	0	0	2	5	0	0	0	2	3	2	0	1	0
Bacteria;Firmicutes;Bacilli;Lactobacillales;Lactobacillaceae;Lactobacillus;563654	0	0	0	0	0	0	0	0	0	30	0	0	0	0	0	0	0	0	0	0	0	0
Bacteria;Firmicutes;Bacilli;Lactobacillales;Lactobacillaceae;Lactobacillus;5467	1	0	0	0	0	0	0	0	0	29	0	0	0	0	0	0	0	0	0	0	0	0
Bacteria;Firmicutes;Bacilli;Lactobacillales;Streptococcaceae;2586	15	5	0	0	0	0	0	0	0	0	0	0	4	2	1	0	0	0	2	0	1	0
Bacteria;Firmicutes;Bacilli;Lactobacillales;Streptococcaceae;Streptococcus;4337090	1	2	2	0	2	2	1	0	0	3	6	3	0	2	2	0	2	0	0	1	1	0
Bacteria;Firmicutes;Bacilli;Lactobacillales;Streptococcaceae;Streptococcus;2331	0	6	2	1	3	2	1	0	1	0	0	0	0	3	3	2	1	1	2	0	2	0
Bacteria;Firmicutes;Bacilli;Lactobacillales;Streptococcaceae;Streptococcus;4371	0	6	0	0	0	0	0	0	1	2	0	4	1	3	11	0	0	1	0	1	0	0
Bacteria;Firmicutes;Bacilli;Lactobacillales1756274	5	1	0	0	2	2	1	0	0	0	1	0	4	2	5	0	2	0	2	1	0	2
Bacteria;Firmicutes;Clostridia;Clostridiales;Lachnospiraceae;952	2	0	0	0	0	7	5	2	2	0	0	1	0	1	0	1	0	0	4	0	4	1
Bacteria;Firmicutes;Clostridia;Clostridiales;Veillonellaceae;Selenomonas;2635	1	1	1	8	0	0	4	7	4	0	0	0	1	0	0	0	2	0	1	0	0	0
Bacteria;Firmicutes;Clostridia;Clostridiales;Veillonellaceae128382	0	0	0	0	0	0	0	29	1	0	0	0	0	0	0	0	0	0	0	0	0	0
Bacteria;Firmicutes;Clostridia;Clostridiales;Veillonellaceae5591	2	0	0	1	0	0	12	0	4	0	6	0	0	3	0	0	1	0	0	1	0	0
Bacteria;Proteobacteria;Gammaproteobacteria;Pasteurellales;Pasteurellaceae;Haemophilus;parainfluenzae4299925	1	2	0	0	0	0	0	0	0	0	5	0	1	1	2	1	7	0	4	1	4	1
Bacteria;Actinobacteria;Actinobacteria;Actinomycetales;Actinomycetaceae;Actinomyces;7498	4	1	0	12	3	0	0	0	1	0	0	0	0	0	0	5	1	1	1	0	0	0
Bacteria;Actinobacteria;Actinobacteria;Actinomycetales;Actinomycetaceae;Actinomyces;961	2	0	0	0	0	2	1	0	2	0	4	1	0	5	11	0	0	0	0	1	0	0
Bacteria;Bacteroidetes;Bacteroidia;Bacteroidales;Prevotellaceae;Prevotella;melaninogenica;New.Reference101	0	1	0	0	0	3	1	0	5	0	0	0	1	0	0	1	11	3	0	0	1	2
Bacteria;Bacteroidetes;Sphingobacteriia;Sphingobacteriales;150994	1	0	0	0	0	0	0	8	0	19	0	0	0	0	0	0	0	0	0	0	0	1
Bacteria;Firmicutes;Bacilli;Lactobacillales;Carnobacteriaceae164413	0	0	0	0	0	0	0	0	1	2	0	0	0	0	12	1	2	3	1	3	2	2
Bacteria;Firmicutes;Bacilli;Lactobacillales;Lactobacillaceae;Lactobacillus;1953	2	0	0	0	0	0	0	0	0	27	0	0	0	0	0	0	0	0	0	0	0	0
Bacteria;Firmicutes;Bacilli;Lactobacillales;Streptococcaceae;Streptococcus;98605	0	0	0	0	0	2	5	0	4	0	2	0	2	5	0	0	2	4	0	1	1	1
Bacteria;Firmicutes;Bacilli;Lactobacillales;Streptococcaceae;Streptococcus;1823	13	0	0	0	0	2	3	0	5	0	0	1	0	1	1	1	0	0	0	0	2	0
Bacteria;Firmicutes;Bacilli;Lactobacillales;Streptococcaceae;Streptococcus;7910	0	2	1	0	0	3	2	0	4	0	0	7	2	0	1	0	0	2	1	0	3	1
Bacteria;Firmicutes;Clostridia;Clostridiales;[Tissierellaceae];Parvimonas;1250	2	8	0	0	0	2	4	0	4	0	0	3	2	0	1	1	0	1	0	1	0	0
Bacteria;Firmicutes;Clostridia;Clostridiales;Lachnospiraceae;73120	0	0	0	0	0	0	18	0	0	0	0	0	0	0	0	0	11	0	0	0	0	0
Bacteria;Firmicutes;Clostridia;Clostridiales;2502	0	0	0	29	0	0	0	0	0	0	0	0	0	0	0	0	0	0	0	0	0	0
Bacteria;Firmicutes;Clostridia;Clostridiales;Veillonellaceae;Selenomonas;7261	1	0	0	10	1	1	1	0	0	0	6	0	0	3	1	1	0	2	0	0	0	2
Bacteria;Firmicutes;Clostridia;Clostridiales;Veillonellaceae;Veillonella;parvula5072	1	0	0	1	0	0	12	0	0	0	3	0	0	5	0	1	0	5	0	1	0	0
Bacteria;Fusobacteria;Fusobacteriia;Fusobacteriales;Leptotrichiaceae;Leptotrichia;979259	13	3	0	0	0	2	1	0	0	0	2	1	0	0	0	1	2	2	1	0	1	0
Bacteria;Proteobacteria;Alphaproteobacteria;Rhizobiales;Methylobacteriaceae;Methylobacterium;68458	0	0	2	0	0	0	0	13	0	6	0	0	2	0	2	0	0	4	0	0	0	0
Bacteria;Proteobacteria;Betaproteobacteria;Neisseriales;Neisseriaceae;Kingella;8573	0	2	0	0	0	0	0	0	2	0	0	0	14	0	0	0	0	0	0	11	0	0
Bacteria;Proteobacteria;Gammaproteobacteria;Pasteurellales;Pasteurellaceae;Haemophilus;parainfluenzae3125352	1	1	0	0	0	0	1	0	0	0	2	0	3	2	4	4	4	3	2	0	2	0
Bacteria;Proteobacteria;Gammaproteobacteria;Pasteurellales;Pasteurellaceae;Haemophilus;parainfluenzae4318122	0	1	0	0	0	14	0	0	0	0	2	1	0	0	2	4	2	0	0	3	0	0
Bacteria;Proteobacteria;Gammaproteobacteria;Pasteurellales;Pasteurellaceae;Haemophilus;parainfluenzae4336077	0	0	0	0	3	0	1	0	1	0	5	0	0	2	0	0	6	2	4	1	3	1
Bacteria;Proteobacteria;Gammaproteobacteria;Pasteurellales;Pasteurellaceae;5735	0	1	0	1	3	0	0	0	0	0	4	0	1	0	2	5	6	0	3	0	2	1
Bacteria;Actinobacteria;Actinobacteria;Actinomycetales;Micrococcaceae;Rothia;dentocariosa4364121	3	0	2	0	0	1	1	0	2	3	0	14	0	1	0	0	1	0	0	0	0	0
Bacteria;Actinobacteria;Actinobacteria;Actinomycetales;Micrococcaceae;Rothia;dentocariosa4466006	1	2	2	1	0	0	1	0	4	4	0	12	0	0	0	0	0	0	0	1	0	0
Bacteria;Actinobacteria;Actinobacteria;Actinomycetales;Micrococcaceae;Rothia;dentocariosa7278	0	0	0	0	0	0	0	0	4	0	0	24	0	0	0	0	0	0	0	0	0	0
Bacteria;Actinobacteria;Coriobacteriia;Coriobacteriales;Coriobacteriaceae;Atopobium;5239	1	1	0	0	0	1	7	0	1	0	7	2	2	3	0	0	2	0	0	1	0	0
Bacteria;Bacteroidetes;Bacteroidia;Bacteroidales;Porphyromonadaceae;Porphyromonas;1802	0	0	0	0	0	26	0	0	0	0	0	0	1	0	0	0	1	0	0	0	0	0
Bacteria;Bacteroidetes;Bacteroidia;Bacteroidales;Prevotellaceae;Prevotella;melaninogenica4447248	5	1	4	1	0	1	5	2	0	0	2	0	0	0	0	0	1	4	1	0	1	0
Bacteria;Bacteroidetes;Bacteroidia;Bacteroidales;Prevotellaceae;Prevotella;melaninogenica4984	1	0	0	0	1	0	0	0	0	0	1	0	1	14	0	0	2	6	0	1	0	1
Bacteria;Bacteroidetes;Bacteroidia;Bacteroidales;Prevotellaceae;Prevotella;866	4	0	0	0	0	1	0	0	2	0	1	1	0	1	0	1	12	4	0	0	1	0
Bacteria;Firmicutes;Bacilli;Gemellales;Gemellaceae;4337755	0	1	1	0	2	2	0	0	0	0	0	2	1	4	12	0	1	1	1	0	0	0
Bacteria;Firmicutes;Bacilli;Lactobacillales;Streptococcaceae;Streptococcus;1092300	0	3	0	1	0	2	1	1	0	4	1	2	0	3	5	1	2	1	0	0	0	1
Bacteria;Firmicutes;Bacilli;Lactobacillales;Streptococcaceae;Streptococcus;1888677	0	2	8	3	0	0	0	4	3	0	1	0	2	0	0	0	5	0	0	0	0	0
Bacteria;Firmicutes;Bacilli;Lactobacillales;Streptococcaceae;Streptococcus;4346722	1	5	3	0	0	0	0	0	4	1	4	1	0	0	5	1	0	0	0	1	2	0
Bacteria;Firmicutes;Bacilli;Lactobacillales;Streptococcaceae;Streptococcus;6547	0	0	0	0	0	1	0	0	1	0	0	0	0	3	0	0	1	1	3	13	4	1
Bacteria;Firmicutes;Clostridia;Clostridiales;Lachnospiraceae;1894	1	4	0	0	1	1	5	0	4	0	1	2	2	0	2	0	0	1	0	0	4	0
Bacteria;Firmicutes;Clostridia;Clostridiales;Veillonellaceae;Selenomonas;4320518	0	0	2	3	0	1	0	22	0	0	0	0	0	0	0	0	0	0	0	0	0	0
Bacteria;Firmicutes;Clostridia;Clostridiales;Veillonellaceae;Veillonella;dispar3526	7	0	0	0	0	6	0	1	2	0	0	0	0	1	0	0	11	0	0	0	0	0
Bacteria;Firmicutes;Clostridia;Clostridiales;Veillonellaceae;Veillonella5205	1	0	0	2	0	0	9	0	1	1	10	0	0	0	0	0	0	3	0	0	1	0
Bacteria;Proteobacteria;Betaproteobacteria;Neisseriales;Neisseriaceae;Neisseria;7613	21	3	0	1	0	0	0	0	0	0	0	0	3	0	0	0	0	0	0	0	0	0
Bacteria;Tenericutes;Mollicutes;RF39;7239	1	0	1	0	0	1	5	0	3	0	0	0	0	0	0	0	3	1	11	0	2	0
Bacteria;TM7;TM7-3;4444038	0	0	0	2	0	0	2	17	0	0	7	0	0	0	0	0	0	0	0	0	0	0
Bacteria;Actinobacteria;Actinobacteria;Actinomycetales;Microbacteriaceae;7427	0	3	0	0	1	2	4	0	8	0	1	1	0	1	1	0	0	0	0	4	1	0
Bacteria;Actinobacteria;Actinobacteria;Actinomycetales;Micrococcaceae;Rothia;mucilaginosa2254	0	0	0	0	0	0	0	21	0	6	0	0	0	0	0	0	0	0	0	0	0	0
Bacteria;Actinobacteria;Actinobacteria;Actinomycetales;Micrococcaceae;Rothia;mucilaginosa2275	0	0	0	0	0	0	0	1	8	3	3	0	0	0	2	0	1	0	5	0	1	3
Bacteria;Actinobacteria;Actinobacteria;Bifidobacteriales;Bifidobacteriaceae;Scardovia;1546	1	0	0	0	0	0	0	0	1	16	0	0	0	0	0	0	1	0	0	0	8	0
Bacteria;Bacteroidetes;Bacteroidia;Bacteroidales;[Paraprevotellaceae];[Prevotella];1415	4	1	1	0	0	0	1	0	0	0	0	0	0	2	1	7	0	1	0	0	7	2
Bacteria;Bacteroidetes;Bacteroidia;Bacteroidales;[Paraprevotellaceae];[Prevotella];4814	1	1	0	0	0	0	0	0	1	0	0	0	0	0	0	6	0	4	2	0	2	10
Bacteria;Bacteroidetes;Bacteroidia;Bacteroidales;Prevotellaceae;Prevotella;melaninogenica532	4	3	0	1	0	1	0	0	3	0	2	0	0	3	0	3	2	2	0	0	1	2
Bacteria;Bacteroidetes;Bacteroidia;Bacteroidales;Prevotellaceae;Prevotella;3850	1	0	2	0	0	0	2	15	0	0	1	0	0	1	1	0	1	0	1	2	0	0
Bacteria;Bacteroidetes;Bacteroidia;Bacteroidales;Prevotellaceae;Prevotella;6154	2	0	0	0	0	1	1	3	1	0	1	0	0	0	0	0	15	1	0	0	2	0
Bacteria;Firmicutes;Bacilli;Gemellales;Gemellaceae;Gemella;4407434	0	1	1	0	2	0	2	0	1	0	0	0	0	2	13	0	1	0	2	1	0	1
Bacteria;Firmicutes;Bacilli;Lactobacillales;Streptococcaceae;Streptococcus;4322712	0	3	0	1	2	0	1	0	1	4	1	0	2	3	3	0	1	1	0	2	2	0
Bacteria;Firmicutes;Bacilli;Lactobacillales;Streptococcaceae;Streptococcus;5450	0	0	1	3	0	0	2	0	0	0	1	0	1	0	0	7	4	2	0	4	2	0
Bacteria;Firmicutes;Bacilli;Lactobacillales2533	5	0	0	2	0	0	11	1	0	1	3	0	1	1	0	1	0	1	0	0	0	0
Bacteria;Firmicutes;Clostridia;Clostridiales;Lachnospiraceae;71	8	0	0	0	0	0	11	0	0	0	5	0	0	1	0	0	1	0	1	0	0	0
Bacteria;Firmicutes;Clostridia;Clostridiales;2366	3	1	0	1	0	1	4	1	0	0	1	0	5	5	1	0	2	0	0	0	2	0
Bacteria;Firmicutes;Clostridia;Clostridiales;Veillonellaceae;Selenomonas;noxia302	2	0	1	4	0	1	0	1	2	0	1	1	1	2	0	3	8	0	0	0	0	0
Bacteria;Firmicutes;Clostridia;Clostridiales;Veillonellaceae;Selenomonas;3379	0	0	1	19	1	0	0	1	0	0	2	0	0	2	0	0	0	1	0	0	0	0
Bacteria;Firmicutes;Clostridia;Clostridiales;Veillonellaceae;Selenomonas;4904	3	0	0	6	0	1	0	11	4	0	0	0	0	0	0	0	2	0	0	0	0	0
Bacteria;Firmicutes;Clostridia;Clostridiales;Veillonellaceae;Selenomonas;8127	1	0	0	12	0	2	0	9	1	0	1	0	1	0	0	0	0	0	0	0	0	0
Bacteria;Firmicutes;Clostridia;Clostridiales;Veillonellaceae;Veillonella;parvula3335	1	0	0	0	0	0	1	6	1	11	0	0	1	0	0	0	2	0	1	0	0	3
Bacteria;Fusobacteria;Fusobacteriia;Fusobacteriales;Leptotrichiaceae;Leptotrichia;4344228	13	1	0	0	0	1	0	0	0	0	6	0	2	3	0	0	0	1	0	0	0	0
Bacteria;Proteobacteria;Betaproteobacteria;Burkholderiales;Burkholderiaceae;Lautropia;816	2	4	0	0	0	0	0	0	0	0	0	0	2	13	0	0	2	2	0	2	0	0
Bacteria;Proteobacteria;Betaproteobacteria;Neisseriales;Neisseriaceae;Neisseria;2591	0	0	0	0	0	2	0	0	0	0	0	0	2	0	0	0	0	0	23	0	0	0
Bacteria;Proteobacteria;Gammaproteobacteria;Pasteurellales;Pasteurellaceae;Haemophilus;parainfluenzae4356832	0	1	0	0	4	1	0	0	0	0	2	0	1	0	1	4	1	4	2	0	3	3
Bacteria;Spirochaetes;Spirochaetes;Spirochaetales;Spirochaetaceae;Treponema;8446	0	0	14	0	0	7	0	0	0	0	0	0	6	0	0	0	0	0	0	0	0	0
Bacteria;Tenericutes;Mollicutes;Acholeplasmatales;Acholeplasmataceae;Acholeplasma;7418	0	0	1	0	0	26	0	0	0	0	0	0	0	0	0	0	0	0	0	0	0	0
Bacteria;TM7;TM7-3;1887417	0	0	2	0	0	0	0	0	0	0	10	0	0	15	0	0	0	0	0	0	0	0
Bacteria;TM7;TM7-3;6578	0	0	22	0	0	0	1	0	0	0	2	0	2	0	0	0	0	0	0	0	0	0
Bacteria;Actinobacteria;Actinobacteria;Actinomycetales;Actinomycetaceae;Actinomyces;4897	1	0	0	1	2	1	1	0	2	0	1	0	2	3	0	0	0	1	4	6	1	0
Bacteria;Actinobacteria;Actinobacteria;Bifidobacteriales;Bifidobacteriaceae;Scardovia;7350	0	0	0	0	0	0	0	0	0	26	0	0	0	0	0	0	0	0	0	0	0	0
Bacteria;Bacteroidetes;Bacteroidia;Bacteroidales;Prevotellaceae;Prevotella;nanceiensis1012376	1	0	0	0	0	0	0	0	2	0	0	0	0	0	0	8	0	4	4	0	2	5
Bacteria;Bacteroidetes;Bacteroidia;Bacteroidales;Prevotellaceae;Prevotella;7502	0	0	0	1	0	7	0	0	1	0	0	0	0	4	0	0	12	0	1	0	0	0
Bacteria;Firmicutes;Bacilli;Lactobacillales;Streptococcaceae;Streptococcus;5940	6	5	0	0	0	0	0	0	0	0	0	0	7	1	0	0	0	2	2	0	2	1
Bacteria;Firmicutes;Bacilli;Lactobacillales;Streptococcaceae;Streptococcus;7176	0	0	0	0	0	26	0	0	0	0	0	0	0	0	0	0	0	0	0	0	0	0
Bacteria;Firmicutes;Bacilli;Lactobacillales5803	5	0	0	0	0	2	0	0	4	0	2	1	0	2	0	1	0	0	4	2	2	1
Bacteria;Firmicutes;Clostridia;Clostridiales;[Tissierellaceae];Parvimonas;1661	1	7	0	1	0	2	0	0	2	0	0	0	1	0	0	1	0	5	5	0	0	1
Bacteria;Firmicutes;Clostridia;Clostridiales;Veillonellaceae;Megasphaera;610	17	0	0	1	0	1	0	5	0	0	0	0	0	0	2	0	0	0	0	0	0	0
Bacteria;Firmicutes;Clostridia;Clostridiales;Veillonellaceae;Selenomonas;New.Reference2	0	0	0	13	0	0	0	2	1	0	3	0	0	0	0	2	0	4	0	0	0	1
Bacteria;Firmicutes;Clostridia;Clostridiales;Veillonellaceae;Veillonella;dispar214121	0	0	0	0	0	0	0	0	0	0	0	0	0	26	0	0	0	0	0	0	0	0
Bacteria;Firmicutes;Clostridia;Clostridiales;Veillonellaceae6375	12	1	0	0	0	0	8	0	0	0	4	0	0	0	0	0	1	0	0	0	0	0
Bacteria;Fusobacteria;Fusobacteriia;Fusobacteriales;Leptotrichiaceae;Leptotrichia;4297119	3	0	0	2	0	1	3	4	0	0	0	5	1	2	0	0	4	0	0	1	0	0
Bacteria;Proteobacteria;Betaproteobacteria;Burkholderiales;Burkholderiaceae;Lautropia;6488	0	0	0	1	0	2	0	0	0	0	3	0	0	14	0	0	0	0	0	6	0	0
Bacteria;Proteobacteria;Epsilonproteobacteria;Campylobacterales;Helicobacteraceae128801	0	0	7	0	0	8	0	0	0	0	0	0	11	0	0	0	0	0	0	0	0	0
Bacteria;Proteobacteria;Gammaproteobacteria;Cardiobacteriales;Cardiobacteriaceae;Cardiobacterium;5384	0	0	0	0	0	0	0	0	13	0	2	3	0	4	1	0	0	1	1	0	0	1
Bacteria;Proteobacteria;Gammaproteobacteria;Pasteurellales;Pasteurellaceae;Haemophilus;parainfluenzae4395327	0	0	0	0	1	1	0	0	1	0	4	0	2	0	1	0	3	1	3	3	3	3
Bacteria;Actinobacteria;Actinobacteria;Actinomycetales;Micrococcaceae;Rothia;mucilaginosa8102	0	3	0	0	0	0	2	0	1	0	2	0	3	0	9	0	0	2	1	1	1	0
Bacteria;Bacteroidetes;Bacteroidia;Bacteroidales;Porphyromonadaceae;Porphyromonas;8367	0	2	0	0	0	12	0	0	0	0	0	0	2	3	6	0	0	0	0	0	0	0
Bacteria;Bacteroidetes;Bacteroidia;Bacteroidales;Prevotellaceae;Prevotella;nigrescens2199223	0	0	20	2	0	2	0	0	0	0	0	0	0	0	0	0	1	0	0	0	0	0
Bacteria;Firmicutes;Bacilli;Gemellales;Gemellaceae;Gemella;922239	0	0	1	1	5	1	0	0	0	0	1	0	0	0	10	2	0	0	4	0	0	0
Bacteria;Firmicutes;Bacilli;Lactobacillales;Lactobacillaceae;Lactobacillus;3134	0	0	0	0	0	0	0	0	0	25	0	0	0	0	0	0	0	0	0	0	0	0
Bacteria;Firmicutes;Bacilli;Lactobacillales;Streptococcaceae;Lactococcus;516115	4	0	0	0	16	0	0	0	0	0	0	1	0	4	0	0	0	0	0	0	0	0
Bacteria;Firmicutes;Bacilli;Lactobacillales;Streptococcaceae;Streptococcus;anginosus1047674	0	0	1	0	0	1	0	17	0	0	1	2	3	0	0	0	0	0	0	0	0	0
Bacteria;Firmicutes;Bacilli;Lactobacillales;Streptococcaceae;Streptococcus;2459	0	0	0	0	5	1	1	0	0	4	3	0	1	4	3	0	0	1	0	1	1	0
Bacteria;Firmicutes;Bacilli;Lactobacillales931	5	0	0	0	2	3	1	0	7	0	0	1	0	1	2	0	0	1	1	0	1	0
Bacteria;Firmicutes;Clostridia;Clostridiales;[Tissierellaceae];2543	0	0	0	0	0	25	0	0	0	0	0	0	0	0	0	0	0	0	0	0	0	0
Bacteria;Firmicutes;Clostridia;Clostridiales;Clostridiaceae;Clostridium;215963	1	0	0	0	0	24	0	0	0	0	0	0	0	0	0	0	0	0	0	0	0	0
Bacteria;Firmicutes;Clostridia;Clostridiales;Lachnospiraceae;4324467	0	7	0	0	1	1	0	0	0	0	3	0	0	1	0	7	0	0	3	0	2	0
Bacteria;Firmicutes;Clostridia;Clostridiales;Lachnospiraceae;Catonella;5577	0	2	1	0	0	0	0	0	0	0	0	0	4	16	0	0	0	1	0	0	0	1
Bacteria;Firmicutes;Clostridia;Clostridiales;Peptostreptococcaceae;Peptostreptococcus;2465	0	1	0	0	0	1	0	0	4	0	0	0	0	0	1	1	0	11	3	0	3	0
Bacteria;Firmicutes;Clostridia;Clostridiales;Veillonellaceae;Veillonella;parvula3489	2	0	0	1	2	0	0	0	1	0	0	0	0	1	0	4	2	4	4	0	3	1
Bacteria;Firmicutes;Clostridia;Clostridiales;Veillonellaceae;Veillonella6819	0	0	0	0	0	0	3	0	3	0	0	0	0	0	0	1	2	0	14	0	0	2
Bacteria;Firmicutes;Erysipelotrichi;Erysipelotrichales;Erysipelotrichaceae;Bulleidia;p-1630-c57201	0	0	2	0	0	5	0	0	3	0	0	2	1	1	4	0	6	1	0	0	0	0
Bacteria;Proteobacteria;Betaproteobacteria;Burkholderiales;Comamonadaceae;Delftia;8166	0	0	1	0	0	0	0	11	0	5	3	0	0	2	1	0	0	1	0	1	0	0
Bacteria;Proteobacteria;Gammaproteobacteria;Pasteurellales;Pasteurellaceae;Haemophilus;517548	0	2	11	2	0	3	0	0	1	0	0	1	1	1	0	3	0	0	0	0	0	0
Bacteria;Actinobacteria;Actinobacteria;Actinomycetales;Micrococcaceae;Rothia;mucilaginosa2810	0	1	0	0	0	4	2	1	0	0	1	0	0	8	0	0	1	0	1	0	3	2
Bacteria;Actinobacteria;Actinobacteria;Actinomycetales;Micrococcaceae;Rothia;mucilaginosa6660	0	0	0	0	0	0	1	0	8	0	0	0	1	7	1	3	0	0	0	2	0	1
Bacteria;Actinobacteria;Actinobacteria;Bifidobacteriales;Bifidobacteriaceae;Bifidobacterium;235262	3	0	1	16	0	0	0	0	0	0	3	1	0	0	0	0	0	0	0	0	0	0
Bacteria;Actinobacteria;Coriobacteriia;Coriobacteriales;Coriobacteriaceae;Atopobium;1232	5	0	0	1	4	0	5	0	1	0	5	0	0	0	0	0	3	0	0	0	0	0
Bacteria;Actinobacteria;Coriobacteriia;Coriobacteriales;Coriobacteriaceae;Atopobium;822	4	1	0	0	1	0	8	0	0	0	2	0	0	6	0	0	1	0	1	0	0	0
Bacteria;Bacteroidetes;Bacteroidia;Bacteroidales;Porphyromonadaceae;Porphyromonas;1931	3	3	0	0	0	0	1	0	1	0	0	0	3	5	0	0	0	3	4	0	0	1
Bacteria;Bacteroidetes;Bacteroidia;Bacteroidales;Prevotellaceae;Prevotella;melaninogenica2579	2	0	0	2	0	0	11	0	0	0	0	0	0	1	1	0	1	5	0	0	0	1
Bacteria;Bacteroidetes;Bacteroidia;Bacteroidales;Prevotellaceae;Prevotella;melaninogenica2940	14	0	0	0	1	0	4	0	0	0	1	0	0	0	0	1	0	0	0	0	3	0
Bacteria;Bacteroidetes;Bacteroidia;Bacteroidales;Prevotellaceae;Prevotella;melaninogenica416	1	0	3	3	6	0	1	0	1	0	1	0	0	6	0	0	0	1	1	0	0	0
Bacteria;Bacteroidetes;Bacteroidia;Bacteroidales;Prevotellaceae;Prevotella;melaninogenica6176	4	2	0	1	0	0	1	0	0	0	0	0	0	0	0	4	0	7	0	0	5	0
Bacteria;Bacteroidetes;Bacteroidia;Bacteroidales;Prevotellaceae;Prevotella;1036	0	0	0	0	0	3	0	0	0	0	0	0	3	18	0	0	0	0	0	0	0	0
Bacteria;Bacteroidetes;Bacteroidia;Bacteroidales;Prevotellaceae;Prevotella;7109	0	0	0	6	0	0	8	0	0	0	9	0	0	1	0	0	0	0	0	0	0	0
Bacteria;Firmicutes;Bacilli;Lactobacillales;Lactobacillaceae;Lactobacillus;2415	0	0	0	0	0	0	0	0	0	24	0	0	0	0	0	0	0	0	0	0	0	0
Bacteria;Firmicutes;Bacilli;Lactobacillales;Lactobacillaceae;Lactobacillus;4965	0	0	0	0	0	0	0	0	0	24	0	0	0	0	0	0	0	0	0	0	0	0
Bacteria;Firmicutes;Bacilli;Lactobacillales;Streptococcaceae;Streptococcus;927402	1	2	2	2	0	0	0	0	4	1	0	2	2	0	2	0	1	2	1	0	2	0
Bacteria;Firmicutes;Bacilli;Lactobacillales;Streptococcaceae;Streptococcus;986708	1	1	1	0	2	0	3	0	0	0	1	0	2	5	1	0	3	0	0	1	1	2
Bacteria;Firmicutes;Bacilli;Lactobacillales;Streptococcaceae;Streptococcus;7050	0	0	0	0	0	0	0	1	0	9	5	2	0	0	0	0	2	0	4	0	1	0
Bacteria;Firmicutes;Bacilli;Lactobacillales;Streptococcaceae;Streptococcus;7167	0	0	0	0	0	0	9	0	2	0	8	0	1	0	0	0	1	1	2	0	0	0
Bacteria;Firmicutes;Bacilli;Lactobacillales;Streptococcaceae;Streptococcus;88	0	0	0	0	2	0	0	0	1	1	9	0	0	1	0	1	2	1	0	6	0	0
Bacteria;Firmicutes;Bacilli;Lactobacillales2284	1	4	1	0	1	1	0	0	0	0	1	0	2	1	4	0	1	2	2	0	3	0
Bacteria;Firmicutes;Clostridia;Clostridiales;[Mogibacteriaceae];Mogibacterium;6737	8	0	0	0	1	0	6	0	2	0	0	0	0	0	1	0	1	1	2	2	0	0
Bacteria;Firmicutes;Clostridia;Clostridiales;Lachnospiraceae;Moryella;4320	11	0	0	1	3	0	8	0	0	0	1	0	0	0	0	0	0	0	0	0	0	0
Bacteria;Firmicutes;Clostridia;Clostridiales;Lachnospiraceae;Oribacterium;New.Reference29	1	0	0	1	0	0	0	0	1	0	0	0	1	3	0	5	2	3	0	4	3	0
Bacteria;Firmicutes;Clostridia;Clostridiales;Lachnospiraceae;Oribacterium;4678	2	1	1	2	0	0	6	0	0	0	3	1	0	5	0	0	0	0	1	2	0	0
Bacteria;Firmicutes;Clostridia;Clostridiales;1605	10	2	0	2	0	0	1	0	0	0	1	0	0	3	0	2	1	0	0	0	2	0
Bacteria;Firmicutes;Clostridia;Clostridiales;Veillonellaceae;Megasphaera;4296242	0	0	0	1	0	2	7	0	0	0	13	0	0	1	0	0	0	0	0	0	0	0
Bacteria;Firmicutes;Clostridia;Clostridiales;Veillonellaceae;Schwartzia;1286	0	0	0	0	0	1	1	20	0	0	0	0	2	0	0	0	0	0	0	0	0	0
Bacteria;Firmicutes;Clostridia;Clostridiales;Veillonellaceae;Selenomonas2910	2	0	0	0	0	1	1	0	0	0	0	15	0	1	0	1	2	1	0	0	0	0
Bacteria;Firmicutes;Clostridia;Clostridiales;Veillonellaceae5160	1	0	2	13	0	3	0	2	2	0	0	0	0	0	0	1	0	0	0	0	0	0
Bacteria;Proteobacteria;Gammaproteobacteria;Pasteurellales;Pasteurellaceae;Haemophilus;1573	0	7	0	0	0	0	0	0	0	0	0	0	2	1	0	4	2	3	0	1	1	3
Bacteria;Proteobacteria;Gammaproteobacteria;Pasteurellales;Pasteurellaceae;Haemophilus;parainfluenzae4315828	0	1	0	0	0	0	0	0	0	0	1	0	0	1	1	0	9	2	5	1	2	1
Bacteria;Tenericutes;Mollicutes;Mycoplasmatales;Mycoplasmataceae;Mycoplasma;4066	5	0	3	0	0	5	0	1	1	0	0	0	0	1	0	0	7	0	0	1	0	0
Bacteria;Actinobacteria;Actinobacteria;Actinomycetales;Actinomycetaceae;Actinomyces;2255	3	1	0	0	0	1	0	0	4	0	0	7	1	2	0	0	3	0	1	0	0	0
Bacteria;Actinobacteria;Actinobacteria;Actinomycetales;Actinomycetaceae;Actinomyces;2923	0	3	2	2	1	0	1	0	3	2	0	4	0	0	1	1	0	0	3	0	0	0
Bacteria;Actinobacteria;Actinobacteria;Actinomycetales;Micrococcaceae;Rothia;mucilaginosa906446	0	0	0	0	0	0	0	0	0	0	0	0	9	0	13	0	0	1	0	0	0	0
Bacteria;Actinobacteria;Actinobacteria;Actinomycetales;Micrococcaceae;Rothia;mucilaginosa7172	1	0	0	0	1	0	3	0	3	1	4	0	2	1	1	0	1	0	0	2	1	2
Bacteria;Bacteroidetes;Bacteroidia;Bacteroidales;Prevotellaceae;Prevotella;melaninogenica8088	2	0	0	1	0	0	4	1	0	0	5	0	0	4	0	0	0	4	0	1	0	1
Bacteria;Bacteroidetes;Bacteroidia;Bacteroidales;Prevotellaceae;Prevotella;nigrescens4332410	0	0	2	0	0	4	4	0	0	0	0	6	1	0	0	3	0	1	0	0	1	1
Bacteria;Bacteroidetes;Bacteroidia;Bacteroidales;Prevotellaceae;Prevotella;1420	0	0	0	1	0	0	1	0	10	0	0	0	0	0	0	1	1	8	1	0	0	0
Bacteria;Bacteroidetes;Bacteroidia;Bacteroidales;Prevotellaceae;Prevotella;3225	0	0	0	0	0	10	0	0	0	0	0	0	5	4	1	0	3	0	0	0	0	0
Bacteria;Bacteroidetes;Bacteroidia;Bacteroidales;Prevotellaceae;Prevotella;7194	0	0	1	0	0	10	5	0	4	0	0	0	1	1	0	0	1	0	0	0	0	0
Bacteria;Firmicutes;Bacilli;Bacillales;Bacillaceae;Anaerobacillus;5768	0	1	0	0	0	1	2	0	0	0	1	2	0	0	14	0	0	2	0	0	0	0
Bacteria;Firmicutes;Bacilli;Lactobacillales;Lactobacillaceae;Lactobacillus;326721	0	0	0	0	0	0	0	0	0	23	0	0	0	0	0	0	0	0	0	0	0	0
Bacteria;Firmicutes;Bacilli;Lactobacillales;Streptococcaceae;Streptococcus;4271	0	3	0	0	2	0	0	0	1	0	3	5	1	0	0	1	0	0	1	3	3	0
Bacteria;Firmicutes;Bacilli;Lactobacillales;Streptococcaceae;Streptococcus;935	1	0	0	0	0	0	3	0	3	0	0	1	1	0	8	0	5	0	0	0	1	0
Bacteria;Firmicutes;Bacilli;Lactobacillales2526	3	0	0	0	0	1	0	0	0	0	1	0	0	0	0	3	1	0	9	0	2	3
Bacteria;Firmicutes;Bacilli;Lactobacillales7610	12	3	0	0	0	0	1	0	1	0	1	0	0	0	1	2	0	1	0	0	1	0
Bacteria;Firmicutes;Clostridia;Clostridiales;Lachnospiraceae;Dorea;130103	0	0	1	0	0	0	0	22	0	0	0	0	0	0	0	0	0	0	0	0	0	0
Bacteria;Firmicutes;Clostridia;Clostridiales;Veillonellaceae;Selenomonas;1413	0	0	0	2	0	6	0	11	4	0	0	0	0	0	0	0	0	0	0	0	0	0
Bacteria;Firmicutes;Clostridia;Clostridiales;Veillonellaceae;Selenomonas;4630	1	0	4	0	0	1	2	5	3	0	3	2	0	0	0	0	2	0	0	0	0	0
Bacteria;Firmicutes;Clostridia;Clostridiales;Veillonellaceae;Veillonella;dispar2994	0	0	0	0	0	0	1	0	8	2	2	0	2	1	0	0	1	1	3	1	0	1
Bacteria;Firmicutes;Clostridia;Clostridiales;Veillonellaceae;Veillonella;4485	0	0	2	0	0	6	8	0	1	0	4	0	1	0	0	0	0	0	0	1	0	0
Bacteria;Firmicutes;Erysipelotrichi;Erysipelotrichales;Erysipelotrichaceae;RFN20;6382	1	4	1	2	0	14	0	0	1	0	0	0	0	0	0	0	0	0	0	0	0	0
Bacteria;Fusobacteria;Fusobacteriia;Fusobacteriales;Fusobacteriaceae;Fusobacterium;2268	0	2	0	0	0	0	2	0	1	0	0	0	1	7	1	1	6	1	0	0	1	0
Bacteria;Proteobacteria;Betaproteobacteria;Burkholderiales;Comamonadaceae;895220	0	0	0	0	1	0	0	13	0	5	2	0	1	0	0	0	0	1	0	0	0	0
Bacteria;Proteobacteria;Epsilonproteobacteria;Campylobacterales;Campylobacteraceae;Campylobacter;4394095	2	0	1	0	0	8	1	0	0	0	7	0	0	2	0	0	0	2	0	0	0	0
Bacteria;Proteobacteria;Epsilonproteobacteria;Campylobacterales;Campylobacteraceae;Campylobacter;New.Reference34	0	0	0	3	1	1	0	0	0	0	5	0	0	5	1	1	2	1	0	1	0	2
Bacteria;Proteobacteria;Gammaproteobacteria;Pasteurellales;Pasteurellaceae;Haemophilus;parainfluenzae4309513	0	2	0	1	0	1	0	0	0	0	4	0	1	2	2	2	3	1	2	0	1	1
Bacteria;Proteobacteria;Gammaproteobacteria;Pseudomonadales;Pseudomonadaceae;Pseudomonas;141105	0	0	0	0	1	0	0	0	0	22	0	0	0	0	0	0	0	0	0	0	0	0
Bacteria;Synergistetes;Synergistia;Synergistales;Dethiosulfovibrionaceae;TG5;4364628	0	0	3	0	0	5	3	1	0	0	0	1	0	2	1	0	7	0	0	0	0	0
Bacteria;Actinobacteria;Actinobacteria;Actinomycetales;Actinomycetaceae;Actinomyces;1214	7	1	0	0	0	0	5	0	6	0	2	0	0	0	0	0	0	0	1	0	0	0
Bacteria;Actinobacteria;Actinobacteria;Actinomycetales;Corynebacteriaceae;Corynebacterium;durum4342	1	2	0	0	0	0	0	0	1	0	0	15	1	2	0	0	0	0	0	0	0	0
Bacteria;Actinobacteria;Actinobacteria;Actinomycetales;Nocardiaceae;Rhodococcus;915948	0	0	0	0	2	0	0	17	0	0	0	0	0	0	2	0	0	0	0	1	0	0
Bacteria;Actinobacteria;Actinobacteria;Bifidobacteriales;Bifidobacteriaceae2317	0	0	0	0	0	0	0	0	0	22	0	0	0	0	0	0	0	0	0	0	0	0
Bacteria;Bacteroidetes;Bacteroidia;Bacteroidales;Porphyromonadaceae;Porphyromonas;8424	0	7	0	0	1	0	0	0	0	0	0	1	2	2	0	0	1	1	1	3	1	2
Bacteria;Bacteroidetes;Bacteroidia;Bacteroidales;Porphyromonadaceae;Tannerella;4459021	0	0	5	4	0	3	1	0	1	0	2	0	1	1	3	0	0	0	1	0	0	0
Bacteria;Bacteroidetes;Bacteroidia;Bacteroidales;Prevotellaceae;Prevotella;295103	0	0	0	0	0	0	0	0	0	0	0	14	0	0	0	0	8	0	0	0	0	0
Bacteria;Bacteroidetes;Bacteroidia;Bacteroidales;Prevotellaceae;Prevotella;4329957	0	0	22	0	0	0	0	0	0	0	0	0	0	0	0	0	0	0	0	0	0	0
Bacteria;Bacteroidetes;Bacteroidia;Bacteroidales;Prevotellaceae;Prevotella;melaninogenica5943	1	0	0	4	0	0	1	2	0	0	3	0	0	1	1	0	4	5	0	0	0	0
Bacteria;Bacteroidetes;Bacteroidia;Bacteroidales;Prevotellaceae;Prevotella;nanceiensis4310398	1	1	0	3	0	0	0	0	1	0	0	0	0	0	0	7	1	1	4	0	1	2
Bacteria;Bacteroidetes;Bacteroidia;Bacteroidales;Prevotellaceae;Prevotella;nanceiensis7761	1	0	0	1	0	0	0	0	0	0	0	0	0	0	0	8	3	1	4	1	2	1
Bacteria;Firmicutes;Bacilli;Bacillales5907	0	0	0	0	0	0	0	0	0	22	0	0	0	0	0	0	0	0	0	0	0	0
Bacteria;Firmicutes;Bacilli;Lactobacillales;Lactobacillaceae;Lactobacillus;484444	0	0	0	0	0	0	0	0	0	11	0	11	0	0	0	0	0	0	0	0	0	0
Bacteria;Firmicutes;Bacilli;Lactobacillales;Lactobacillaceae;Lactobacillus;ruminis867	0	0	0	0	0	0	0	0	0	22	0	0	0	0	0	0	0	0	0	0	0	0
Bacteria;Firmicutes;Bacilli;Lactobacillales;Streptococcaceae;Streptococcus;349024	0	0	0	0	2	1	0	0	0	11	1	0	0	3	0	0	1	0	0	3	0	0
Bacteria;Firmicutes;Bacilli;Lactobacillales;Streptococcaceae;Streptococcus;5290	0	0	0	0	0	1	0	0	1	0	1	2	0	2	0	0	0	0	1	4	8	2
Bacteria;Firmicutes;Bacilli;Lactobacillales;Streptococcaceae;Streptococcus;6005	1	0	1	0	1	1	6	1	1	0	2	1	0	0	0	2	0	4	0	0	1	0
Bacteria;Firmicutes;Bacilli;Lactobacillales922887	5	1	1	0	1	6	0	0	0	0	1	0	0	1	1	0	1	1	1	0	0	2
Bacteria;Firmicutes;Clostridia;Clostridiales;[Mogibacteriaceae];72513	5	0	0	0	0	6	3	0	6	0	0	0	0	0	2	0	0	0	0	0	0	0
Bacteria;Firmicutes;Clostridia;Clostridiales;[Mogibacteriaceae];3582	0	0	0	0	0	5	0	0	1	0	0	0	0	1	0	1	1	4	1	1	2	5
Bacteria;Firmicutes;Clostridia;Clostridiales;Lachnospiraceae;Oribacterium;5648	0	4	0	0	0	0	0	0	1	0	0	0	2	3	0	1	2	1	1	3	4	0
Bacteria;Firmicutes;Clostridia;Clostridiales;Peptostreptococcaceae;Peptostreptococcus532521	1	1	3	0	0	1	0	0	3	0	0	0	0	0	0	1	0	6	1	0	4	1
Bacteria;Firmicutes;Clostridia;Clostridiales;Veillonellaceae;5799	0	0	1	0	0	0	0	17	0	1	0	0	0	3	0	0	0	0	0	0	0	0
Bacteria;Firmicutes;Clostridia;Clostridiales;Veillonellaceae;Selenomonas;4332002	0	1	2	3	0	4	0	6	1	0	0	2	0	0	0	0	3	0	0	0	0	0
Bacteria;Firmicutes;Clostridia;Clostridiales;Veillonellaceae;Selenomonas;185	0	0	0	7	0	3	0	1	0	0	7	0	0	1	0	0	1	1	0	0	0	1
Bacteria;Firmicutes;Clostridia;Clostridiales;Veillonellaceae;Selenomonas;5948	1	1	2	2	0	3	0	4	2	0	1	1	2	0	1	0	1	1	0	0	0	0
Bacteria;Firmicutes;Clostridia;Clostridiales;Veillonellaceae;Veillonella;dispar5481	1	0	0	1	0	1	1	0	0	1	0	1	1	3	0	0	2	1	6	2	0	1
Bacteria;Firmicutes;Clostridia;Clostridiales;Veillonellaceae;Veillonella;parvula3479	0	0	0	0	0	1	2	0	2	0	0	1	0	0	4	1	1	2	6	2	0	0
Bacteria;Firmicutes;Clostridia;Clostridiales;Veillonellaceae;Veillonella4328910	3	0	0	0	0	0	0	0	1	0	2	0	0	5	0	2	0	0	4	5	0	0
Bacteria;Firmicutes;Clostridia;Clostridiales;Veillonellaceae5415	12	0	0	1	0	0	3	1	0	0	2	0	0	0	0	1	0	1	0	0	1	0
Bacteria;Proteobacteria;Betaproteobacteria;Neisseriales;Neisseriaceae;Neisseria;904345	0	4	0	0	0	0	0	0	0	0	0	0	9	0	1	0	0	0	1	2	2	3
Bacteria;Proteobacteria;Betaproteobacteria;Neisseriales;Neisseriaceae;Neisseria;subflava838207	1	3	0	0	0	0	0	0	0	0	0	0	4	0	0	1	1	0	4	0	2	6
Bacteria;TM7;TM7-3;607045	3	0	0	0	0	7	1	0	2	0	1	0	8	0	0	0	0	0	0	0	0	0
Bacteria;Actinobacteria;Actinobacteria;Actinomycetales;Actinomycetaceae;Actinomyces;6929	0	0	0	0	0	0	3	0	0	0	0	0	0	4	13	0	0	0	0	0	0	1
Bacteria;Actinobacteria;Actinobacteria;Actinomycetales;Micrococcaceae;Rothia;mucilaginosa5967	0	0	0	0	1	0	0	3	1	0	1	1	2	1	2	2	4	0	0	2	0	1
Bacteria;Actinobacteria;Actinobacteria;Actinomycetales;Micrococcaceae;Rothia;mucilaginosa660	0	1	0	0	0	0	0	0	7	0	0	10	0	3	0	0	0	0	0	0	0	0
Bacteria;Bacteroidetes;Bacteroidia;Bacteroidales;[Odoribacteraceae];Odoribacter;937	0	0	10	0	0	11	0	0	0	0	0	0	0	0	0	0	0	0	0	0	0	0
Bacteria;Bacteroidetes;Bacteroidia;Bacteroidales;[Paraprevotellaceae];[Prevotella];3130	3	0	0	0	0	0	0	0	3	0	0	0	9	0	0	0	1	0	0	0	1	4
Bacteria;Bacteroidetes;Bacteroidia;Bacteroidales;Prevotellaceae;Prevotella;melaninogenica4404224	1	0	0	7	0	0	0	0	0	0	3	0	0	3	0	3	1	3	0	0	0	0
Bacteria;Bacteroidetes;Bacteroidia;Bacteroidales;Prevotellaceae;Prevotella;melaninogenica3468	0	0	0	0	2	0	1	0	0	0	2	0	0	1	1	7	5	2	0	0	0	0
Bacteria;Bacteroidetes;Bacteroidia;Bacteroidales;Prevotellaceae;Prevotella;melaninogenica3830	1	0	1	0	2	0	0	0	2	0	1	0	0	2	0	2	3	4	0	0	2	1
Bacteria;Bacteroidetes;Bacteroidia;Bacteroidales;Prevotellaceae;Prevotella;melaninogenica4963	2	0	0	6	0	0	2	0	0	0	1	0	0	3	0	0	2	3	0	1	0	1
Bacteria;Bacteroidetes;Flavobacteriia;Flavobacteriales;[Weeksellaceae];Cloacibacterium;1052264	0	0	0	0	0	20	0	0	0	0	0	0	0	0	0	0	1	0	0	0	0	0
Bacteria;Bacteroidetes;Flavobacteriia;Flavobacteriales;Flavobacteriaceae;Capnocytophaga;985034	2	0	0	0	0	0	1	0	0	0	0	0	1	8	0	0	0	0	2	1	0	6
Bacteria;Bacteroidetes;Flavobacteriia;Flavobacteriales;Flavobacteriaceae;Capnocytophaga;2217	0	0	0	18	0	0	1	0	0	0	2	0	0	0	0	0	0	0	0	0	0	0
Bacteria;Firmicutes;Bacilli;Gemellales;Gemellaceae;Gemella;1029151	1	1	1	0	4	0	0	0	0	0	0	1	4	4	4	0	0	0	1	0	0	0
Bacteria;Firmicutes;Bacilli;Lactobacillales;Lactobacillaceae;Lactobacillus;318320	0	0	0	0	0	0	0	0	0	21	0	0	0	0	0	0	0	0	0	0	0	0
Bacteria;Firmicutes;Bacilli;Lactobacillales;Streptococcaceae;Streptococcus;4402254	1	1	0	1	2	1	0	0	1	7	2	0	0	1	1	0	1	0	1	0	0	1
Bacteria;Firmicutes;Bacilli;Lactobacillales;Streptococcaceae;Streptococcus;anginosus5505	0	0	19	1	0	0	0	0	0	1	0	0	0	0	0	0	0	0	0	0	0	0
Bacteria;Firmicutes;Bacilli;Lactobacillales;Streptococcaceae;Streptococcus;150	0	0	0	0	0	0	0	0	0	3	1	0	0	1	5	0	3	1	0	3	2	2
Bacteria;Firmicutes;Bacilli;Lactobacillales;Streptococcaceae;Streptococcus;3394	0	0	0	0	0	14	0	0	0	0	0	0	2	2	1	0	2	0	0	0	0	0
Bacteria;Firmicutes;Bacilli;Lactobacillales;Streptococcaceae;Streptococcus;4484	0	0	0	3	1	1	0	1	0	0	2	0	0	2	0	1	1	1	0	3	2	3
Bacteria;Firmicutes;Bacilli;Lactobacillales;Streptococcaceae;Streptococcus;7627	0	0	0	0	2	2	0	0	0	0	3	0	0	6	0	0	2	1	0	2	2	1
Bacteria;Firmicutes;Bacilli;Lactobacillales;Streptococcaceae;Streptococcus;7883	1	0	0	0	0	0	0	11	1	0	0	4	0	1	0	0	2	0	1	0	0	0
Bacteria;Firmicutes;Clostridia;Clostridiales;Lachnospiraceae;3769033	3	0	1	0	0	0	0	0	4	0	0	0	1	0	0	3	8	0	0	1	0	0
Bacteria;Firmicutes;Clostridia;Clostridiales;Lachnospiraceae;Moryella;5908	3	1	0	0	2	0	12	0	1	0	0	2	0	0	0	0	0	0	0	0	0	0
Bacteria;Firmicutes;Clostridia;Clostridiales;Veillonellaceae;Dialister;363389	6	0	3	2	0	0	8	0	0	0	0	0	2	0	0	0	0	0	0	0	0	0
Bacteria;Firmicutes;Clostridia;Clostridiales;Veillonellaceae;Schwartzia;4354493	0	0	5	0	0	4	0	10	0	0	0	0	0	0	0	0	2	0	0	0	0	0
Bacteria;Firmicutes;Clostridia;Clostridiales;Veillonellaceae;Selenomonas;213	0	0	0	3	0	2	2	0	0	0	4	0	0	5	0	0	0	3	0	0	0	2
Bacteria;Firmicutes;Clostridia;Clostridiales;Veillonellaceae;Veillonella;dispar6391	1	0	0	0	0	0	1	0	0	13	3	0	0	2	1	0	0	0	0	0	0	0
Bacteria;Proteobacteria;Betaproteobacteria;Burkholderiales;Burkholderiaceae;Lautropia;4303688	0	0	0	0	0	0	0	0	1	0	0	0	0	17	0	0	1	0	0	2	0	0
Bacteria;Proteobacteria;Betaproteobacteria;Burkholderiales;Burkholderiaceae;Lautropia;654	0	0	0	0	0	0	0	0	2	0	2	0	1	14	0	0	0	0	0	2	0	0
Bacteria;Proteobacteria;Betaproteobacteria;Neisseriales;Neisseriaceae;Neisseria1971	1	0	0	0	0	0	0	0	0	0	6	0	4	8	0	0	0	1	0	1	0	0
Bacteria;Proteobacteria;Gammaproteobacteria;Pasteurellales;Pasteurellaceae;Haemophilus;New.Reference27	0	0	4	7	0	6	0	0	0	0	0	0	1	2	0	1	0	0	0	0	0	0
Bacteria;Actinobacteria;Actinobacteria;Actinomycetales;Actinomycetaceae;Actinomyces;4306356	0	0	0	0	0	0	6	0	2	0	5	0	0	1	0	0	1	0	3	2	0	0
Bacteria;Actinobacteria;Actinobacteria;Actinomycetales;Micrococcaceae;Rothia;dentocariosa4311939	1	4	0	0	0	0	0	0	2	2	0	10	0	0	0	0	0	0	0	1	0	0
Bacteria;Actinobacteria;Actinobacteria;Actinomycetales;Micrococcaceae;Rothia;mucilaginosa1017	1	1	0	0	1	0	0	1	0	11	0	2	0	0	1	0	0	0	0	2	0	0
Bacteria;Actinobacteria;Actinobacteria;Bifidobacteriales;Bifidobacteriaceae;1457	0	1	0	3	0	0	0	7	1	8	0	0	0	0	0	0	0	0	0	0	0	0
Bacteria;Actinobacteria;Actinobacteria;Bifidobacteriales;Bifidobacteriaceae;7587	0	0	0	0	0	0	0	0	0	20	0	0	0	0	0	0	0	0	0	0	0	0
Bacteria;Actinobacteria;Coriobacteriia;Coriobacteriales;Coriobacteriaceae;8559	2	0	0	0	0	4	0	0	5	0	2	3	0	3	0	0	1	0	0	0	0	0
Bacteria;Bacteroidetes;Bacteroidia;Bacteroidales;Prevotellaceae;Prevotella;2228	1	0	0	0	0	6	0	1	0	0	0	0	0	7	0	1	4	0	0	0	0	0
Bacteria;Firmicutes;Bacilli;Bacillales;New.Reference88	8	0	0	0	2	2	1	0	0	0	0	0	0	1	1	1	0	3	0	0	1	0
Bacteria;Firmicutes;Bacilli;Lactobacillales;Carnobacteriaceae;Granulicatella;7734	1	0	4	0	0	2	4	0	0	0	1	1	1	0	0	4	1	0	0	0	1	0
Bacteria;Firmicutes;Bacilli;Lactobacillales;Lactobacillaceae;Lactobacillus;128227	0	0	0	0	0	0	0	0	0	19	0	1	0	0	0	0	0	0	0	0	0	0
Bacteria;Firmicutes;Bacilli;Lactobacillales;Lactobacillaceae;Lactobacillus;292057	0	0	0	0	0	0	0	0	0	20	0	0	0	0	0	0	0	0	0	0	0	0
Bacteria;Firmicutes;Bacilli;Lactobacillales;Lactobacillaceae;Lactobacillus;509452	0	0	0	0	0	0	0	0	0	20	0	0	0	0	0	0	0	0	0	0	0	0
Bacteria;Firmicutes;Bacilli;Lactobacillales;Lactobacillaceae;Lactobacillus;2603	0	0	0	0	0	0	0	0	0	10	0	7	0	0	0	0	0	0	0	1	2	0
Bacteria;Firmicutes;Bacilli;Lactobacillales;Lactobacillaceae;Lactobacillus;3696	0	0	0	0	0	0	0	0	0	20	0	0	0	0	0	0	0	0	0	0	0	0
Bacteria;Firmicutes;Bacilli;Lactobacillales;Streptococcaceae;Streptococcus;288249	0	1	1	2	2	0	0	0	2	4	0	0	1	1	4	0	1	0	0	0	1	0
Bacteria;Firmicutes;Bacilli;Lactobacillales;Streptococcaceae;Streptococcus;883981	0	1	1	0	1	0	1	1	1	2	3	5	1	1	1	0	1	0	0	0	0	0
Bacteria;Firmicutes;Bacilli;Lactobacillales;Streptococcaceae;Streptococcus;2811	0	2	0	0	0	0	0	0	3	0	0	1	0	0	11	2	0	0	0	0	1	0
Bacteria;Firmicutes;Bacilli;Lactobacillales;Streptococcaceae;Streptococcus;3013	1	2	0	0	0	0	0	0	1	0	1	0	4	1	3	0	1	1	1	0	2	2
Bacteria;Firmicutes;Bacilli;Lactobacillales;Streptococcaceae;Streptococcus;5244	0	0	0	1	5	0	0	0	1	0	0	0	0	4	0	1	1	4	0	2	1	0
Bacteria;Firmicutes;Bacilli;Lactobacillales2439	9	0	0	0	1	1	1	0	1	0	3	0	2	1	0	0	0	0	0	0	0	1
Bacteria;Firmicutes;Clostridia;Clostridiales;[Mogibacteriaceae];3805726	0	0	0	0	0	0	0	20	0	0	0	0	0	0	0	0	0	0	0	0	0	0
Bacteria;Firmicutes;Clostridia;Clostridiales;[Mogibacteriaceae];Mogibacterium;250757	0	0	0	0	0	20	0	0	0	0	0	0	0	0	0	0	0	0	0	0	0	0
Bacteria;Firmicutes;Clostridia;Clostridiales;Lachnospiraceae;3364	3	1	0	0	1	1	0	0	0	0	0	0	0	0	0	5	4	0	1	0	3	1
Bacteria;Firmicutes;Clostridia;Clostridiales;176	1	0	1	9	0	0	0	0	0	0	3	0	2	3	0	1	0	0	0	0	0	0
Bacteria;Firmicutes;Clostridia;Clostridiales;4919	2	0	4	0	0	0	2	0	0	0	1	0	0	2	0	0	3	0	0	4	2	0
Bacteria;Firmicutes;Clostridia;Clostridiales;Veillonellaceae;Selenomonas;noxia400	0	0	2	2	0	0	2	1	5	0	0	7	0	0	0	0	1	0	0	0	0	0
Bacteria;Firmicutes;Clostridia;Clostridiales;Veillonellaceae;Selenomonas;4252	1	1	0	1	0	3	1	4	4	0	0	2	2	0	0	0	1	0	0	0	0	0
Bacteria;Firmicutes;Clostridia;Clostridiales;Veillonellaceae;Selenomonas;587	9	0	0	4	0	5	0	0	0	0	0	0	0	0	0	0	2	0	0	0	0	0
Bacteria;Firmicutes;Clostridia;Clostridiales;Veillonellaceae;Selenomonas;6885	1	0	1	0	0	0	0	0	0	0	1	8	1	3	0	1	2	1	0	0	0	1
Bacteria;Firmicutes;Clostridia;Clostridiales;Veillonellaceae;Selenomonas;8386	0	0	0	20	0	0	0	0	0	0	0	0	0	0	0	0	0	0	0	0	0	0
Bacteria;Firmicutes;Clostridia;Clostridiales;Veillonellaceae;Selenomonas;8952	1	0	0	0	0	3	0	1	7	0	0	2	5	0	0	0	0	0	1	0	0	0
Bacteria;Firmicutes;Clostridia;Clostridiales;Veillonellaceae;Veillonella;dispar4391230	0	0	0	1	1	1	0	2	0	5	6	0	0	2	0	0	0	1	0	1	0	0
Bacteria;Firmicutes;Clostridia;Clostridiales;Veillonellaceae;Veillonella;dispar3972	0	0	0	0	0	5	2	1	0	0	0	0	0	0	1	0	11	0	0	0	0	0
Bacteria;Firmicutes;Clostridia;Clostridiales;Veillonellaceae;Veillonella;dispar6913	0	0	0	0	2	0	3	0	0	0	8	0	1	6	0	0	0	0	0	0	0	0
Bacteria;Firmicutes;Clostridia;Clostridiales7655	9	1	0	0	0	4	0	0	1	0	0	0	0	0	0	0	0	1	0	0	3	1
Bacteria;Fusobacteria;Fusobacteriia;Fusobacteriales;Fusobacteriaceae;Fusobacterium;4391542	0	0	0	3	0	4	6	0	0	0	1	0	0	2	0	1	3	0	0	0	0	0
Bacteria;Fusobacteria;Fusobacteriia;Fusobacteriales;Fusobacteriaceae;Fusobacterium;6524	0	1	0	5	0	4	2	0	0	0	0	0	0	3	0	1	1	2	0	1	0	0
Bacteria;Proteobacteria;Betaproteobacteria;Neisseriales;Neisseriaceae;Neisseria;68	5	0	0	0	0	0	4	0	0	0	2	0	2	3	0	0	2	0	2	0	0	0
Bacteria;Proteobacteria;Gammaproteobacteria;Pasteurellales;Pasteurellaceae;Haemophilus;parainfluenzae5094	0	0	0	0	1	0	0	0	0	0	6	3	0	0	0	5	0	0	0	0	4	1
Bacteria;Proteobacteria;Gammaproteobacteria;Pseudomonadales;Moraxellaceae;Acinetobacter;1097359	1	0	3	0	0	0	0	0	0	0	16	0	0	0	0	0	0	0	0	0	0	0
Bacteria;Proteobacteria;Gammaproteobacteria;Pseudomonadales;Moraxellaceae;Enhydrobacter;990864	0	0	14	0	0	0	0	0	0	0	5	0	0	0	0	0	0	0	1	0	0	0
Bacteria;TM7;TM7-3;CW040;F16;1551	0	0	20	0	0	0	0	0	0	0	0	0	0	0	0	0	0	0	0	0	0	0
Bacteria;Actinobacteria;Actinobacteria;Actinomycetales;278795	0	0	0	0	0	0	0	19	0	0	0	0	0	0	0	0	0	0	0	0	0	0
Bacteria;Actinobacteria;Actinobacteria;Actinomycetales;Actinomycetaceae;Actinomyces;4844	2	0	0	0	0	2	0	0	0	0	1	0	0	9	0	0	0	0	4	1	0	0
Bacteria;Actinobacteria;Actinobacteria;Actinomycetales;Micrococcaceae;Rothia;mucilaginosa3369	0	0	0	0	2	0	1	0	1	0	2	0	2	1	6	0	1	1	0	2	0	0
Bacteria;Actinobacteria;Actinobacteria;Actinomycetales;Micrococcaceae;Rothia;mucilaginosa5043	0	1	0	0	0	0	0	0	7	0	1	6	0	1	1	2	0	0	0	0	0	0
Bacteria;Actinobacteria;Actinobacteria;Actinomycetales;Micrococcaceae;Rothia;mucilaginosa5286	1	0	0	0	0	0	0	2	0	13	0	3	0	0	0	0	0	0	0	0	0	0
Bacteria;Actinobacteria;Actinobacteria;Actinomycetales;Micrococcaceae;Rothia6418	0	0	0	0	0	2	3	0	1	0	2	0	2	2	2	0	3	1	1	0	0	0
Bacteria;Actinobacteria;Actinobacteria;Bifidobacteriales;Bifidobacteriaceae;Scardovia;5071	0	0	0	0	0	0	0	0	0	19	0	0	0	0	0	0	0	0	0	0	0	0
Bacteria;Actinobacteria;Coriobacteriia;Coriobacteriales;Coriobacteriaceae;893041	2	0	0	0	0	5	0	0	8	0	0	0	0	0	4	0	0	0	0	0	0	0
Bacteria;Actinobacteria;Coriobacteriia;Coriobacteriales;Coriobacteriaceae;Atopobium;35	0	0	0	11	0	0	0	0	0	0	3	0	0	0	0	0	1	0	4	0	0	0
Bacteria;Bacteroidetes;Bacteroidia;Bacteroidales;Porphyromonadaceae;Tannerella;New.Reference19	3	0	0	1	0	1	1	0	3	0	1	0	0	0	2	2	3	0	1	0	0	1
Bacteria;Bacteroidetes;Bacteroidia;Bacteroidales;Prevotellaceae;Prevotella;529349	3	0	2	1	1	0	2	1	0	0	6	0	0	1	0	0	1	1	0	0	0	0
Bacteria;Bacteroidetes;Bacteroidia;Bacteroidales;Prevotellaceae;Prevotella;melaninogenica1480	0	0	0	11	0	2	0	0	0	0	0	0	0	2	0	1	1	1	0	0	0	1
Bacteria;Bacteroidetes;Bacteroidia;Bacteroidales;Prevotellaceae;Prevotella;melaninogenica335	2	0	0	0	1	6	0	0	1	0	1	0	0	1	0	0	0	4	0	0	1	2
Bacteria;Bacteroidetes;Bacteroidia;Bacteroidales;Prevotellaceae;Prevotella;melaninogenica5207	11	0	0	0	0	0	1	0	0	0	0	0	0	0	0	2	0	5	0	0	0	0
Bacteria;Bacteroidetes;Bacteroidia;Bacteroidales;Prevotellaceae;Prevotella;nanceiensis5182	0	0	0	0	0	0	0	0	1	0	0	0	0	1	0	7	0	1	8	0	1	0
Bacteria;Bacteroidetes;Bacteroidia;Bacteroidales;Prevotellaceae;Prevotella;4063	2	0	0	4	0	0	6	0	0	0	1	0	0	4	0	1	0	0	0	0	0	1
Bacteria;Bacteroidetes;Bacteroidia;Bacteroidales;Prevotellaceae;Prevotella;5278	1	0	2	0	0	3	5	0	0	0	2	0	0	2	0	0	2	0	1	0	0	1
Bacteria;Firmicutes;Bacilli;Gemellales;Gemellaceae;Gemella;523036	1	2	0	0	0	2	1	0	0	0	0	2	0	0	8	1	1	0	1	0	0	0
Bacteria;Firmicutes;Bacilli;Lactobacillales;Carnobacteriaceae;Granulicatella;10	0	1	0	0	0	0	0	0	0	0	0	0	13	0	5	0	0	0	0	0	0	0
Bacteria;Firmicutes;Bacilli;Lactobacillales;Lactobacillaceae;578837	0	0	0	0	8	1	0	0	0	0	0	3	0	0	0	0	2	0	5	0	0	0
Bacteria;Firmicutes;Bacilli;Lactobacillales;Leuconostocaceae;Leuconostoc;540940	0	0	0	0	19	0	0	0	0	0	0	0	0	0	0	0	0	0	0	0	0	0
Bacteria;Firmicutes;Bacilli;Lactobacillales;Streptococcaceae;Streptococcus;3244	0	4	0	0	2	2	0	0	1	0	0	0	0	0	1	2	1	0	3	0	3	0
Bacteria;Firmicutes;Bacilli;Lactobacillales;Streptococcaceae;Streptococcus;3865	0	0	0	0	0	10	0	0	2	0	0	1	1	1	1	0	0	2	0	0	1	0
Bacteria;Firmicutes;Bacilli;Lactobacillales;Streptococcaceae;Streptococcus;682	0	0	0	0	6	3	0	0	0	0	1	0	0	4	0	0	2	0	0	1	2	0
Bacteria;Firmicutes;Bacilli;Lactobacillales;Streptococcaceae;Streptococcus;6835	0	0	0	11	0	0	0	0	0	0	0	2	1	1	0	0	2	0	2	0	0	0
Bacteria;Firmicutes;Bacilli;Lactobacillales;Streptococcaceae;Streptococcus;754	0	0	1	0	0	13	0	0	1	0	0	0	0	0	1	0	3	0	0	0	0	0
Bacteria;Firmicutes;Clostridia;Clostridiales;[Tissierellaceae];Parvimonas;7184	3	4	0	0	0	1	1	0	1	0	0	2	0	0	1	0	0	1	5	0	0	0
Bacteria;Firmicutes;Clostridia;Clostridiales;Veillonellaceae;Megasphaera;6229	4	0	0	0	0	4	0	0	0	0	2	4	0	0	0	0	3	0	0	0	2	0
Bacteria;Firmicutes;Clostridia;Clostridiales;Veillonellaceae;2172	0	0	0	0	0	1	0	18	0	0	0	0	0	0	0	0	0	0	0	0	0	0
Bacteria;Firmicutes;Clostridia;Clostridiales;Veillonellaceae;Selenomonas1143468	1	0	4	1	0	3	1	5	1	0	0	3	0	0	0	0	0	0	0	0	0	0
Bacteria;Firmicutes;Clostridia;Clostridiales;Veillonellaceae;Veillonella;dispar5214	4	0	0	1	0	0	4	0	7	0	1	0	0	1	0	0	0	0	1	0	0	0
Bacteria;Firmicutes;Clostridia;Clostridiales;Veillonellaceae;Veillonella;parvula4643	0	0	0	1	0	0	6	0	0	4	4	0	0	0	0	1	3	0	0	0	0	0
Bacteria;Firmicutes;Clostridia;Clostridiales;Veillonellaceae3247	4	0	0	0	0	0	8	0	0	0	4	0	1	0	0	0	1	0	1	0	0	0
Bacteria;Firmicutes;Clostridia;Clostridiales;Veillonellaceae656	6	0	0	4	0	0	3	0	0	0	1	0	0	0	0	0	0	2	0	1	0	2
Bacteria;Proteobacteria;Gammaproteobacteria;Pasteurellales;Pasteurellaceae;Aggregatibacter;1686	0	5	0	0	0	0	0	0	0	0	0	0	7	0	0	0	0	0	3	1	0	3
Bacteria;Proteobacteria;Gammaproteobacteria;Xanthomonadales;Sinobacteraceae;1110303	0	0	0	0	0	0	0	9	0	3	7	0	0	0	0	0	0	0	0	0	0	0
Bacteria;TM7;TM7-3;1235	1	0	0	3	0	0	3	0	0	0	9	0	0	3	0	0	0	0	0	0	0	0
Bacteria;TM7;TM7-3;8667	0	0	0	0	0	0	0	0	0	0	16	0	0	3	0	0	0	0	0	0	0	0
Bacteria;Actinobacteria;Actinobacteria;Actinomycetales;Actinomycetaceae;83011	0	0	0	0	0	0	0	0	1	0	0	5	0	3	0	0	5	2	2	0	0	0
Bacteria;Actinobacteria;Actinobacteria;Actinomycetales;Actinomycetaceae;Actinomyces;5274	0	4	0	0	2	0	2	0	1	0	0	0	2	1	0	2	2	1	0	0	1	0
Bacteria;Actinobacteria;Actinobacteria;Actinomycetales;Actinomycetaceae;Actinomyces;6751	0	1	0	2	1	1	0	0	4	0	5	0	0	1	1	0	0	1	0	1	0	0
Bacteria;Actinobacteria;Actinobacteria;Actinomycetales;Brevibacteriaceae;Brevibacterium;804735	0	0	0	0	0	0	0	18	0	0	0	0	0	0	0	0	0	0	0	0	0	0
Bacteria;Actinobacteria;Actinobacteria;Actinomycetales;Micrococcaceae;Rothia;mucilaginosa5732	0	1	0	0	0	0	0	0	0	9	2	1	0	1	3	0	0	0	0	0	0	1
Bacteria;Actinobacteria;Actinobacteria;Actinomycetales;Micrococcaceae31	0	1	0	0	0	0	1	0	0	0	2	0	0	3	3	0	5	0	1	0	2	0
Bacteria;Actinobacteria;Actinobacteria;Bifidobacteriales;Bifidobacteriaceae87249	0	0	0	0	0	2	0	0	0	15	0	1	0	0	0	0	0	0	0	0	0	0
Bacteria;Bacteroidetes;Bacteroidia;Bacteroidales;Porphyromonadaceae;Porphyromonas;874462	0	0	0	0	0	0	0	18	0	0	0	0	0	0	0	0	0	0	0	0	0	0
Bacteria;Bacteroidetes;Bacteroidia;Bacteroidales;Porphyromonadaceae;Porphyromonas;endodontalis740	1	0	0	0	0	6	4	0	1	0	2	1	0	0	1	0	2	0	0	0	0	0
Bacteria;Bacteroidetes;Bacteroidia;Bacteroidales;Prevotellaceae;Prevotella;melaninogenica1752	0	0	0	0	0	2	0	0	16	0	0	0	0	0	0	0	0	0	0	0	0	0
Bacteria;Bacteroidetes;Bacteroidia;Bacteroidales;Prevotellaceae;Prevotella;1298	1	0	0	0	0	0	2	5	0	0	0	1	0	1	0	0	8	0	0	0	0	0
Bacteria;Bacteroidetes;Bacteroidia;Bacteroidales;Prevotellaceae;Prevotella;1944	6	0	0	0	0	0	2	0	0	0	0	0	0	0	4	2	0	3	0	1	0	0
Bacteria;Bacteroidetes;Bacteroidia;Bacteroidales;Prevotellaceae;Prevotella;3636	1	0	1	3	2	0	2	0	0	0	0	0	1	3	0	0	0	5	0	0	0	0
Bacteria;Bacteroidetes;Bacteroidia;Bacteroidales;Prevotellaceae;Prevotella;3820	2	0	0	5	0	0	3	0	0	0	2	0	0	4	0	0	0	1	1	0	0	0
Bacteria;Bacteroidetes;Bacteroidia;Bacteroidales;Prevotellaceae;Prevotella;7915	2	0	0	0	0	5	1	0	0	0	0	0	0	2	0	0	8	0	0	0	0	0
Bacteria;Firmicutes;Bacilli;Bacillales;Planococcaceae;403068	0	0	0	0	0	0	0	0	0	16	0	0	0	0	1	1	0	0	0	0	0	0
Bacteria;Firmicutes;Bacilli;Gemellales;Gemellaceae;8226	0	0	0	0	0	0	0	0	0	0	0	0	0	0	17	0	0	1	0	0	0	0
Bacteria;Firmicutes;Bacilli;Lactobacillales;Carnobacteriaceae;Granulicatella;567928	1	1	2	1	0	3	3	0	0	0	3	0	1	1	0	0	0	2	0	0	0	0
Bacteria;Firmicutes;Bacilli;Lactobacillales;Carnobacteriaceae;Granulicatella;1146	3	0	0	0	0	0	0	0	1	0	1	0	0	3	1	2	0	0	6	1	0	0
Bacteria;Firmicutes;Bacilli;Lactobacillales;Enterococcaceae7180	0	0	0	0	1	0	0	0	4	0	1	0	1	0	7	2	1	0	0	1	0	0
Bacteria;Firmicutes;Bacilli;Lactobacillales;Streptococcaceae;Streptococcus;2214	0	0	3	0	1	1	2	0	2	0	2	0	0	2	0	3	1	0	0	0	0	1
Bacteria;Firmicutes;Bacilli;Lactobacillales;Streptococcaceae;Streptococcus;4477	4	1	0	2	0	0	0	0	3	0	1	0	0	0	0	2	3	0	0	0	1	1
Bacteria;Firmicutes;Bacilli;Lactobacillales;Streptococcaceae;Streptococcus;4687	2	0	0	0	0	0	5	0	1	0	0	3	1	0	0	1	0	1	2	0	1	1
Bacteria;Firmicutes;Bacilli;Lactobacillales;Streptococcaceae;Streptococcus;8914	0	4	0	0	0	0	0	0	1	0	0	0	1	0	7	0	0	4	0	0	1	0
Bacteria;Firmicutes;Bacilli;Lactobacillales4468490	4	0	0	0	1	1	1	0	0	0	0	0	3	2	3	0	0	1	1	0	1	0
Bacteria;Firmicutes;Bacilli;Lactobacillales5905	2	1	0	1	0	2	0	0	0	0	0	0	0	3	2	0	0	4	1	2	0	0
Bacteria;Firmicutes;Clostridia;Clostridiales;Lachnospiraceae;Butyrivibrio;1957	4	0	0	0	0	0	1	0	0	0	3	0	0	0	0	0	4	4	1	1	0	0
Bacteria;Firmicutes;Clostridia;Clostridiales;Lachnospiraceae;Oribacterium;7755	1	0	0	5	0	2	3	4	0	0	0	0	0	3	0	0	0	0	0	0	0	0
Bacteria;Firmicutes;Clostridia;Clostridiales;7893	1	0	0	6	0	1	0	2	0	0	0	0	0	2	0	1	4	0	0	0	1	0
Bacteria;Firmicutes;Clostridia;Clostridiales;Veillonellaceae;92349	1	0	0	1	0	7	0	8	0	0	0	0	0	0	0	0	0	0	1	0	0	0
Bacteria;Firmicutes;Clostridia;Clostridiales;Veillonellaceae;Selenomonas;noxia59529	1	0	0	0	0	1	0	5	0	0	1	0	2	3	0	1	4	0	0	0	0	0
Bacteria;Firmicutes;Clostridia;Clostridiales;Veillonellaceae;Veillonella;parvula8761	6	0	0	0	0	1	2	0	4	0	0	0	0	0	0	2	1	2	0	0	0	0
Bacteria;Fusobacteria;Fusobacteriia;Fusobacteriales;Fusobacteriaceae;Fusobacterium;8396	0	1	0	0	2	2	2	0	0	0	0	0	1	3	2	0	2	1	1	1	0	0
Bacteria;Fusobacteria;Fusobacteriia;Fusobacteriales;Leptotrichiaceae;4370726	0	0	0	0	0	9	0	0	0	0	0	0	9	0	0	0	0	0	0	0	0	0
Bacteria;Fusobacteria;Fusobacteriia;Fusobacteriales;Leptotrichiaceae;Leptotrichia;4304095	7	0	0	0	0	0	1	0	0	0	0	6	0	2	0	0	2	0	0	0	0	0
Bacteria;Proteobacteria;Betaproteobacteria;Burkholderiales;Burkholderiaceae;Lautropia;5938	4	0	0	0	0	0	0	0	0	0	1	0	0	5	0	0	1	2	0	5	0	0
Bacteria;Proteobacteria;Betaproteobacteria;Neisseriales;Neisseriaceae;Neisseria;4297332	2	2	0	0	0	0	0	0	0	0	0	0	4	0	1	0	0	0	4	0	2	3
Bacteria;Proteobacteria;Betaproteobacteria;Neisseriales;Neisseriaceae;Neisseria;8125	3	0	0	0	0	1	1	0	0	0	1	0	0	8	1	0	0	0	0	2	0	1
Bacteria;Proteobacteria;Betaproteobacteria;Neisseriales;Neisseriaceae;2139	0	1	0	0	0	0	0	0	0	0	2	0	0	7	0	0	3	5	0	0	0	0
Bacteria;TM7;TM7-3;CW040;F16;169901	0	0	10	0	0	8	0	0	0	0	0	0	0	0	0	0	0	0	0	0	0	0
Bacteria;Actinobacteria;Actinobacteria;Actinomycetales;Actinomycetaceae;Actinomyces;293	1	0	0	5	1	0	2	0	2	0	1	0	0	0	0	2	0	0	3	0	0	0
Bacteria;Actinobacteria;Actinobacteria;Actinomycetales;Actinomycetaceae;Actinomyces;8884	1	1	0	0	0	0	3	0	7	0	1	0	0	0	0	0	0	1	1	1	0	1
Bacteria;Actinobacteria;Actinobacteria;Actinomycetales;Micrococcaceae;Rothia;aeria869	2	0	0	0	0	1	1	0	11	0	0	0	0	0	1	0	0	0	0	1	0	0
Bacteria;Bacteroidetes;Bacteroidia;Bacteroidales;[Paraprevotellaceae];[Prevotella];4515	4	1	1	0	0	3	0	0	2	0	0	0	0	0	1	0	2	1	1	0	1	0
Bacteria;Bacteroidetes;Bacteroidia;Bacteroidales;[Paraprevotellaceae];[Prevotella];4775	0	0	0	0	0	1	0	0	0	0	1	0	0	0	0	10	0	0	0	0	5	0
Bacteria;Bacteroidetes;Bacteroidia;Bacteroidales;Porphyromonadaceae;Porphyromonas;endodontalis7823	0	0	0	0	0	17	0	0	0	0	0	0	0	0	0	0	0	0	0	0	0	0
Bacteria;Bacteroidetes;Bacteroidia;Bacteroidales;Prevotellaceae;Prevotella;1541939	0	1	2	1	0	2	1	3	1	0	0	3	0	1	0	0	2	0	0	0	0	0
Bacteria;Bacteroidetes;Bacteroidia;Bacteroidales;Prevotellaceae;Prevotella;melaninogenica1011	4	0	0	0	0	1	0	0	0	0	0	0	0	1	0	1	2	6	1	0	0	1
Bacteria;Bacteroidetes;Bacteroidia;Bacteroidales;Prevotellaceae;Prevotella;nigrescens8346	0	0	0	0	0	2	1	0	3	0	1	0	0	0	0	3	3	0	4	0	0	0
Bacteria;Firmicutes;Bacilli;Gemellales;Gemellaceae;Gemella;903184	0	0	17	0	0	0	0	0	0	0	0	0	0	0	0	0	0	0	0	0	0	0
Bacteria;Firmicutes;Bacilli;Lactobacillales;Streptococcaceae;Streptococcus;4054	1	0	0	0	1	0	2	0	2	1	1	0	0	0	2	4	0	1	0	0	2	0
Bacteria;Firmicutes;Bacilli;Lactobacillales;Streptococcaceae;Streptococcus;4829	1	0	0	0	0	0	3	0	0	9	3	1	0	0	0	0	0	0	0	0	0	0
Bacteria;Firmicutes;Bacilli;Lactobacillales;Streptococcaceae;Streptococcus;4948	0	1	0	0	1	0	0	0	0	4	2	4	0	2	0	0	2	0	0	1	0	0
Bacteria;Firmicutes;Bacilli;Lactobacillales;Streptococcaceae;Streptococcus;7701	0	1	1	2	5	1	1	0	1	0	0	0	0	0	0	1	0	3	0	1	0	0
Bacteria;Firmicutes;Bacilli;Lactobacillales461	4	0	0	0	0	0	0	0	4	0	0	0	2	0	0	3	0	3	0	0	1	0
Bacteria;Firmicutes;Clostridia;Clostridiales;[Mogibacteriaceae];8899	0	0	0	0	0	2	0	0	3	0	0	4	1	0	2	0	5	0	0	0	0	0
Bacteria;Firmicutes;Clostridia;Clostridiales;Lachnospiraceae;Catonella;6278	0	3	8	0	1	1	0	0	0	0	0	2	0	0	0	0	1	0	0	1	0	0
Bacteria;Firmicutes;Clostridia;Clostridiales;Lachnospiraceae;Catonella;7824	0	0	1	0	0	5	0	6	0	0	1	0	1	1	0	0	0	2	0	0	0	0
Bacteria;Firmicutes;Clostridia;Clostridiales;Veillonellaceae;Selenomonas;noxia4753	3	0	0	0	0	1	1	0	4	0	0	3	0	2	0	0	2	1	0	0	0	0
Bacteria;Firmicutes;Clostridia;Clostridiales;Veillonellaceae;Selenomonas;3189	0	0	0	8	0	0	0	9	0	0	0	0	0	0	0	0	0	0	0	0	0	0
Bacteria;Firmicutes;Clostridia;Clostridiales;Veillonellaceae;Selenomonas;4863	0	0	1	2	0	0	0	1	1	0	4	0	1	2	0	2	0	0	0	2	0	1
Bacteria;Firmicutes;Clostridia;Clostridiales;Veillonellaceae;Selenomonas;6905	4	0	0	3	0	2	0	0	0	0	4	0	0	1	0	0	0	0	0	0	0	3
Bacteria;Firmicutes;Clostridia;Clostridiales;Veillonellaceae;Selenomonas;811	1	0	0	0	0	0	1	6	1	0	1	3	2	0	1	0	1	0	0	0	0	0
Bacteria;Firmicutes;Clostridia;Clostridiales;Veillonellaceae;Veillonella;parvula8738	0	0	0	0	0	0	0	0	0	0	2	0	2	0	0	0	0	8	4	1	0	0
Bacteria;Fusobacteria;Fusobacteriia;Fusobacteriales;Fusobacteriaceae;Fusobacterium;7480	1	0	0	1	0	2	1	0	0	0	0	1	1	3	1	0	0	2	1	0	2	1
Bacteria;Proteobacteria;Alphaproteobacteria;Rhizobiales;Bradyrhizobiaceae;580625	0	0	0	0	0	0	0	0	0	13	0	0	0	0	0	0	0	0	0	3	0	1
Bacteria;Proteobacteria;Betaproteobacteria;Neisseriales;Neisseriaceae;Neisseria;subflava1036557	3	0	0	0	0	0	0	0	0	0	1	0	3	0	0	0	1	0	9	0	0	0
Bacteria;Proteobacteria;Epsilonproteobacteria;Campylobacterales;Campylobacteraceae;Campylobacter;8026	0	0	0	0	0	3	0	0	2	0	6	0	0	5	0	0	1	0	0	0	0	0
Bacteria;Proteobacteria;Gammaproteobacteria;Pasteurellales;Pasteurellaceae;Haemophilus;parainfluenzae216	0	2	0	0	0	2	0	0	0	0	0	0	3	0	6	1	0	1	0	0	2	0
Bacteria;Proteobacteria;Gammaproteobacteria;Pseudomonadales;Pseudomonadaceae;Pseudomonas;7565	0	0	0	0	0	0	0	4	0	5	2	0	1	3	0	0	0	0	2	0	0	0
Bacteria;Actinobacteria;Actinobacteria;Actinomycetales;Actinomycetaceae;Actinomyces;175	0	0	0	0	0	1	6	0	1	0	1	0	0	0	3	1	0	0	3	0	0	0
Bacteria;Actinobacteria;Actinobacteria;Actinomycetales;Actinomycetaceae;Actinomyces;8777	0	0	0	0	0	0	5	0	2	0	0	1	1	1	3	0	0	0	1	1	0	1
Bacteria;Actinobacteria;Actinobacteria;Actinomycetales;Actinomycetaceae;Mobiluncus;258140	0	0	2	0	0	0	0	13	0	1	0	0	0	0	0	0	0	0	0	0	0	0
Bacteria;Actinobacteria;Actinobacteria;Actinomycetales;Corynebacteriaceae;Corynebacterium;6433	6	0	0	0	0	0	0	0	1	0	0	7	0	1	0	0	1	0	0	0	0	0
Bacteria;Actinobacteria;Actinobacteria;Actinomycetales;Micrococcaceae;Rothia;dentocariosa4603	0	0	0	0	0	0	1	0	3	3	0	6	0	0	0	0	0	0	0	2	1	0
Bacteria;Actinobacteria;Actinobacteria;Actinomycetales;Micrococcaceae;Rothia;mucilaginosa670	0	3	1	0	0	0	0	2	0	1	2	0	0	4	0	1	0	0	0	0	0	2
Bacteria;Actinobacteria;Actinobacteria;Actinomycetales;Micrococcaceae;Rothia8889	0	5	0	0	0	0	0	0	6	0	0	0	3	0	0	1	0	0	0	1	0	0
Bacteria;Actinobacteria;Actinobacteria;Bifidobacteriales;Bifidobacteriaceae;544	0	0	0	7	0	0	0	9	0	0	0	0	0	0	0	0	0	0	0	0	0	0
Bacteria;Bacteroidetes;Bacteroidia;Bacteroidales;Prevotellaceae;Prevotella;melaninogenica3553	1	1	1	0	0	0	3	0	0	0	0	0	0	0	0	2	0	4	1	0	3	0
Bacteria;Bacteroidetes;Bacteroidia;Bacteroidales;Prevotellaceae;Prevotella;melaninogenica8351	2	0	0	1	0	0	4	0	0	0	1	0	0	0	0	3	0	4	0	1	0	0
Bacteria;Bacteroidetes;Bacteroidia;Bacteroidales;Prevotellaceae;Prevotella;2316	5	0	0	6	0	0	0	0	0	0	1	0	0	0	0	1	0	2	0	0	0	1
Bacteria;Bacteroidetes;Bacteroidia;Bacteroidales;Prevotellaceae;Prevotella;268	1	0	0	0	0	0	0	0	3	0	0	0	0	0	0	4	4	4	0	0	0	0
Bacteria;Firmicutes;Bacilli;Gemellales;Gemellaceae;Gemella;7460	0	1	0	0	0	0	0	0	1	0	0	0	0	0	14	0	0	0	0	0	0	0
Bacteria;Firmicutes;Bacilli;Gemellales;Gemellaceae;3450	0	0	0	0	0	0	3	0	5	0	0	0	0	0	1	0	0	3	3	1	0	0
Bacteria;Firmicutes;Bacilli;Gemellales;Gemellaceae;8737	0	0	0	0	0	1	1	0	0	0	0	5	0	0	5	0	0	0	4	0	0	0
Bacteria;Firmicutes;Bacilli;Lactobacillales;Carnobacteriaceae;Granulicatella;261241	1	0	0	0	1	2	0	0	1	0	0	0	0	1	5	1	3	0	0	0	1	0
Bacteria;Firmicutes;Bacilli;Lactobacillales;Lactobacillaceae;Lactobacillus;7007	0	0	0	0	0	0	0	0	0	16	0	0	0	0	0	0	0	0	0	0	0	0
Bacteria;Firmicutes;Bacilli;Lactobacillales;Streptococcaceae;Streptococcus;328458	0	0	0	1	1	4	0	0	0	3	1	0	0	1	2	0	2	0	0	1	0	0
Bacteria;Firmicutes;Bacilli;Lactobacillales;Streptococcaceae;Streptococcus;983600	0	0	1	0	0	0	0	0	0	1	4	0	2	2	1	0	3	1	0	1	0	0
Bacteria;Firmicutes;Bacilli;Lactobacillales;Streptococcaceae;Streptococcus;anginosus8330	1	0	1	0	0	2	0	8	0	0	0	0	0	0	0	0	4	0	0	0	0	0
Bacteria;Firmicutes;Bacilli;Lactobacillales;Streptococcaceae;Streptococcus;126	0	2	0	0	0	0	1	0	0	4	1	0	1	0	3	0	2	0	0	0	2	0
Bacteria;Firmicutes;Bacilli;Lactobacillales;Streptococcaceae;Streptococcus;1338	0	0	0	0	0	0	0	0	0	16	0	0	0	0	0	0	0	0	0	0	0	0
Bacteria;Firmicutes;Bacilli;Lactobacillales;Streptococcaceae;Streptococcus;4543	0	0	0	1	2	0	1	0	0	0	0	0	1	8	0	0	2	0	0	1	0	0
Bacteria;Firmicutes;Bacilli;Lactobacillales;Streptococcaceae;Streptococcus;5266	0	0	1	0	1	0	0	0	0	0	1	0	0	2	0	1	1	1	0	0	8	0
Bacteria;Firmicutes;Bacilli;Lactobacillales;Streptococcaceae;Streptococcus;6334	0	0	0	0	0	1	0	0	3	0	0	2	0	0	10	0	0	0	0	0	0	0
Bacteria;Firmicutes;Bacilli;Lactobacillales;Streptococcaceae;Streptococcus;73	0	3	1	0	0	2	0	0	0	0	1	0	2	1	1	1	1	3	0	0	0	0
Bacteria;Firmicutes;Clostridia;Clostridiales;[Mogibacteriaceae];2333	0	3	0	0	0	1	1	0	1	0	0	6	1	0	2	0	1	0	0	0	0	0
Bacteria;Firmicutes;Clostridia;Clostridiales;[Tissierellaceae];Peptoniphilus;1098434	0	0	0	0	0	0	0	11	0	5	0	0	0	0	0	0	0	0	0	0	0	0
Bacteria;Firmicutes;Clostridia;Clostridiales;Eubacteriaceae;Pseudoramibacter_Eubacterium;148418	2	0	1	0	0	13	0	0	0	0	0	0	0	0	0	0	0	0	0	0	0	0
Bacteria;Firmicutes;Clostridia;Clostridiales;Lachnospiraceae;Catonella;5041	0	4	1	0	0	3	1	0	0	0	0	0	0	4	0	0	0	0	0	0	3	0
Bacteria;Firmicutes;Clostridia;Clostridiales;Peptostreptococcaceae;2374	0	1	0	0	0	0	0	0	1	0	0	0	0	0	0	0	0	3	11	0	0	0
Bacteria;Firmicutes;Clostridia;Clostridiales;Veillonellaceae;Selenomonas;4310995	1	0	3	0	0	1	0	2	3	0	4	0	0	0	0	0	2	0	0	0	0	0
Bacteria;Firmicutes;Clostridia;Clostridiales;Veillonellaceae;Selenomonas;4339002	0	0	3	1	0	3	0	7	1	0	0	1	0	0	0	0	0	0	0	0	0	0
Bacteria;Firmicutes;Clostridia;Clostridiales;Veillonellaceae;Veillonella;dispar962249	0	1	1	0	0	0	0	1	0	4	1	2	1	0	2	0	2	0	0	0	1	0
Bacteria;Firmicutes;Clostridia;Clostridiales;Veillonellaceae;Veillonella;dispar7903	4	0	0	0	0	3	0	0	4	0	0	0	0	3	1	0	1	0	0	0	0	0
Bacteria;Firmicutes;Clostridia;Clostridiales;Veillonellaceae;Veillonella;dispar8812	4	0	0	0	0	1	1	0	3	0	0	0	0	2	0	1	4	0	0	0	0	0
Bacteria;Firmicutes;Clostridia;Clostridiales;Veillonellaceae;Veillonella;dispar8941	0	0	0	0	1	0	2	0	0	1	0	1	0	3	2	1	2	0	0	0	3	0
Bacteria;Firmicutes;Clostridia;Clostridiales;Veillonellaceae;Veillonella;2941	0	0	3	0	0	5	6	0	1	0	0	1	0	0	0	0	0	0	0	0	0	0
Bacteria;Firmicutes;Clostridia;Clostridiales;Veillonellaceae;Veillonella;parvula3769	0	0	0	0	0	0	1	0	1	0	1	0	1	0	0	0	2	0	8	0	2	0
Bacteria;Firmicutes;Clostridia;Clostridiales;Veillonellaceae;Veillonella;parvula7570	1	0	0	0	0	0	1	0	6	0	0	0	3	0	0	2	2	1	0	0	0	0
Bacteria;Firmicutes;Erysipelotrichi;Erysipelotrichales;Erysipelotrichaceae;Bulleidia;p-1630-c55213	0	0	1	0	0	0	0	0	0	0	0	5	0	0	0	0	10	0	0	0	0	0
Bacteria;Fusobacteria;Fusobacteriia;Fusobacteriales;Fusobacteriaceae;Fusobacterium;3221156	0	3	10	0	0	0	0	0	0	0	0	0	0	0	3	0	0	0	0	0	0	0
Bacteria;Fusobacteria;Fusobacteriia;Fusobacteriales;Fusobacteriaceae;Fusobacterium;3474	1	0	0	1	8	4	0	0	0	0	0	0	0	0	0	0	0	0	0	0	2	0
Bacteria;Fusobacteria;Fusobacteriia;Fusobacteriales;Leptotrichiaceae;Leptotrichia;8561	0	0	0	0	0	0	1	0	0	0	0	10	1	1	0	0	3	0	0	0	0	0
Bacteria;Fusobacteria;Fusobacteriia;Fusobacteriales;Leptotrichiaceae;Leptotrichia;8903	0	3	0	4	0	0	1	0	1	0	0	0	0	4	0	0	1	1	0	0	1	0
Bacteria;Proteobacteria;Deltaproteobacteria;Desulfovibrionales;Desulfovibrionaceae;Desulfovibrio;585949	0	0	6	0	0	5	0	0	5	0	0	0	0	0	0	0	0	0	0	0	0	0
Bacteria;Proteobacteria;Gammaproteobacteria;Pasteurellales;Pasteurellaceae;Actinobacillus;porcinus6650	0	0	0	0	0	15	0	0	0	0	0	0	0	0	0	0	1	0	0	0	0	0
Bacteria;Proteobacteria;Gammaproteobacteria;Pasteurellales;Pasteurellaceae;Aggregatibacter;2291414	0	4	0	0	0	0	0	0	0	0	0	0	4	0	0	0	0	1	0	0	2	5
Bacteria;Proteobacteria;Gammaproteobacteria;Pasteurellales;Pasteurellaceae;Aggregatibacter;6975	1	4	0	4	0	0	0	0	1	0	0	2	1	0	0	0	0	0	0	2	0	1
Bacteria;Proteobacteria;Gammaproteobacteria;Pasteurellales;Pasteurellaceae;Haemophilus;2236	0	1	3	6	0	1	1	0	0	0	0	0	1	0	0	1	0	1	0	0	1	0
Bacteria;Proteobacteria;Gammaproteobacteria;Pseudomonadales;Pseudomonadaceae;813945	0	0	1	0	0	0	0	0	0	0	11	0	0	2	1	0	1	0	0	0	0	0
Bacteria;Actinobacteria;Actinobacteria;Actinomycetales;Actinomycetaceae;Actinomyces;8461	1	0	0	2	0	0	4	0	1	0	3	0	0	0	0	0	0	0	3	0	0	1
Bacteria;Actinobacteria;Actinobacteria;Actinomycetales;Corynebacteriaceae;Corynebacterium;4296514	0	0	0	0	0	0	0	0	0	0	0	15	0	0	0	0	0	0	0	0	0	0
Bacteria;Actinobacteria;Actinobacteria;Actinomycetales;Micrococcaceae;Rothia;dentocariosa698	1	0	2	0	0	0	0	0	2	3	0	7	0	0	0	0	0	0	0	0	0	0
Bacteria;Actinobacteria;Actinobacteria;Actinomycetales;Micrococcaceae;Rothia;dentocariosa7777	0	1	1	0	0	0	0	0	1	2	0	8	0	1	0	0	0	0	0	1	0	0
Bacteria;Actinobacteria;Actinobacteria;Bifidobacteriales;Bifidobacteriaceae;Bifidobacterium;longum4936	0	0	0	13	0	0	0	2	0	0	0	0	0	0	0	0	0	0	0	0	0	0
Bacteria;Actinobacteria;Actinobacteria;Bifidobacteriales;Bifidobacteriaceae339532	1	0	0	0	0	0	0	4	0	10	0	0	0	0	0	0	0	0	0	0	0	0
Bacteria;Actinobacteria;Coriobacteriia;Coriobacteriales;Coriobacteriaceae;Atopobium;6831	2	0	0	1	0	1	1	0	0	0	4	0	0	0	0	0	6	0	0	0	0	0
Bacteria;Bacteroidetes;Bacteroidia;Bacteroidales;[Paraprevotellaceae];[Prevotella];2182	0	0	1	1	0	1	1	0	0	0	1	0	0	2	1	5	0	0	1	0	1	0
Bacteria;Bacteroidetes;Bacteroidia;Bacteroidales;[Paraprevotellaceae];[Prevotella];417	4	0	1	0	0	0	0	0	0	0	0	0	5	0	0	1	0	3	0	0	0	1
Bacteria;Bacteroidetes;Bacteroidia;Bacteroidales;Porphyromonadaceae;Porphyromonas;7592	0	0	0	0	0	0	0	0	0	0	0	0	0	0	0	0	0	0	15	0	0	0
Bacteria;Bacteroidetes;Bacteroidia;Bacteroidales;Prevotellaceae;Prevotella;4306767	0	0	4	0	0	2	0	7	0	0	0	0	0	0	1	0	1	0	0	0	0	0
Bacteria;Bacteroidetes;Bacteroidia;Bacteroidales;Prevotellaceae;Prevotella;4359222	0	0	0	0	0	0	0	0	0	0	0	0	0	0	0	0	15	0	0	0	0	0
Bacteria;Bacteroidetes;Bacteroidia;Bacteroidales;Prevotellaceae;Prevotella;melaninogenica3005	1	0	0	0	0	3	2	0	1	0	0	0	1	0	0	1	2	4	0	0	0	0
Bacteria;Bacteroidetes;Bacteroidia;Bacteroidales;Prevotellaceae;Prevotella;melaninogenica3120	1	1	0	1	1	0	0	0	0	0	2	0	0	2	0	1	3	1	0	0	0	2
Bacteria;Bacteroidetes;Bacteroidia;Bacteroidales;Prevotellaceae;Prevotella;melaninogenica4470	1	0	0	1	0	1	7	0	0	0	0	0	0	0	0	1	4	0	0	0	0	0
Bacteria;Bacteroidetes;Bacteroidia;Bacteroidales;Prevotellaceae;Prevotella;melaninogenica7982	0	0	0	1	0	0	1	0	0	0	0	0	0	0	0	3	0	1	1	0	5	3
Bacteria;Bacteroidetes;Bacteroidia;Bacteroidales;Prevotellaceae;Prevotella981912	2	0	0	3	0	0	0	0	0	0	0	0	0	2	0	0	4	1	1	2	0	0
Bacteria;Firmicutes;Bacilli;Lactobacillales;Lactobacillaceae;Lactobacillus;259993	0	0	0	0	0	0	0	0	0	15	0	0	0	0	0	0	0	0	0	0	0	0
Bacteria;Firmicutes;Bacilli;Lactobacillales;Lactobacillaceae;Lactobacillus;581474	0	0	0	0	0	0	0	0	0	15	0	0	0	0	0	0	0	0	0	0	0	0
Bacteria;Firmicutes;Bacilli;Lactobacillales;Lactobacillaceae;Lactobacillus;8303	0	0	0	0	0	1	0	0	0	13	0	0	0	0	0	0	1	0	0	0	0	0
Bacteria;Firmicutes;Bacilli;Lactobacillales;Streptococcaceae;Streptococcus;298862	1	2	0	0	0	2	0	0	1	5	0	1	0	0	0	0	0	1	0	2	0	0
Bacteria;Firmicutes;Bacilli;Lactobacillales;Streptococcaceae;Streptococcus;557023	0	0	0	0	0	0	0	2	0	8	0	0	0	3	0	0	2	0	0	0	0	0
Bacteria;Firmicutes;Bacilli;Lactobacillales;Streptococcaceae;Streptococcus;1049	0	0	0	0	0	0	0	0	0	7	0	7	0	0	0	0	0	0	0	0	1	0
Bacteria;Firmicutes;Bacilli;Lactobacillales;Streptococcaceae;Streptococcus;8091	1	2	0	0	0	0	0	0	2	0	0	10	0	0	0	0	0	0	0	0	0	0
Bacteria;Firmicutes;Bacilli;Lactobacillales;Streptococcaceae;Streptococcus;sobrinus5254	0	0	0	0	0	0	0	0	0	15	0	0	0	0	0	0	0	0	0	0	0	0
Bacteria;Firmicutes;Bacilli;Lactobacillales1445	2	0	0	0	0	0	0	0	4	0	0	0	2	0	4	0	0	0	1	0	2	0
Bacteria;Firmicutes;Bacilli;Lactobacillales3358	2	0	0	0	0	0	0	0	1	0	0	2	0	1	1	1	4	0	1	0	0	2
Bacteria;Firmicutes;Bacilli;Lactobacillales8389	2	2	1	0	1	3	0	0	1	0	0	0	2	0	1	1	0	0	0	1	0	0
Bacteria;Firmicutes;Clostridia;Clostridiales;[Tissierellaceae];Anaerococcus;503387	0	0	1	3	0	0	0	0	3	8	0	0	0	0	0	0	0	0	0	0	0	0
Bacteria;Firmicutes;Clostridia;Clostridiales;[Tissierellaceae];WAL_1855D;7629	0	0	0	0	0	0	0	0	0	15	0	0	0	0	0	0	0	0	0	0	0	0
Bacteria;Firmicutes;Clostridia;Clostridiales;Lachnospiraceae;Oribacterium;1708	3	0	0	2	0	0	0	0	0	0	0	0	0	6	0	0	2	1	0	1	0	0
Bacteria;Firmicutes;Clostridia;Clostridiales;Lachnospiraceae;2427	0	0	0	0	0	0	4	0	0	0	2	6	0	0	0	0	3	0	0	0	0	0
Bacteria;Firmicutes;Clostridia;Clostridiales;Lachnospiraceae;4071	1	0	0	0	2	0	0	0	3	0	0	0	0	0	0	5	2	1	0	0	1	0
Bacteria;Firmicutes;Clostridia;Clostridiales;Lachnospiraceae5131	0	0	0	0	0	0	2	0	4	0	4	0	1	1	0	0	1	0	1	0	1	0
Bacteria;Firmicutes;Clostridia;Clostridiales;7900	0	0	0	3	0	3	0	0	0	0	2	0	0	1	0	0	6	0	0	0	0	0
Bacteria;Firmicutes;Clostridia;Clostridiales;Ruminococcaceae;4887	0	0	0	14	0	0	0	0	0	0	0	0	0	1	0	0	0	0	0	0	0	0
Bacteria;Firmicutes;Clostridia;Clostridiales;Veillonellaceae;Dialister;8006	2	0	0	0	0	0	3	0	2	0	0	0	1	4	0	0	3	0	0	0	0	0
Bacteria;Firmicutes;Clostridia;Clostridiales;Veillonellaceae;Megasphaera;4510	1	0	0	4	1	0	4	0	0	0	2	0	0	2	0	0	1	0	0	0	0	0
Bacteria;Firmicutes;Clostridia;Clostridiales;Veillonellaceae;Schwartzia;7248	2	0	3	1	0	1	0	7	1	0	0	0	0	0	0	0	0	0	0	0	0	0
Bacteria;Firmicutes;Clostridia;Clostridiales;Veillonellaceae;Selenomonas;4439690	1	0	1	0	0	0	0	5	0	0	0	1	0	2	0	0	1	4	0	0	0	0
Bacteria;Firmicutes;Clostridia;Clostridiales;Veillonellaceae;Selenomonas;3848	1	0	0	3	0	4	0	0	0	0	3	0	0	1	0	0	0	3	0	0	0	0
Bacteria;Firmicutes;Clostridia;Clostridiales;Veillonellaceae;Selenomonas;5019	3	0	0	0	0	4	0	0	6	0	0	0	2	0	0	0	0	0	0	0	0	0
Bacteria;Firmicutes;Clostridia;Clostridiales;Veillonellaceae;Veillonella;dispar4316391	0	0	1	0	2	1	0	1	0	2	2	0	0	2	0	0	2	1	0	1	0	0
Bacteria;Firmicutes;Clostridia;Clostridiales;Veillonellaceae;Veillonella;dispar4562	0	0	1	0	3	0	1	0	3	2	3	0	0	0	0	0	0	1	0	1	0	0
Bacteria;Firmicutes;Clostridia;Clostridiales;Veillonellaceae;Veillonella;dispar760	0	0	0	0	1	0	2	0	1	2	3	1	0	1	0	2	1	0	0	0	0	1
Bacteria;Fusobacteria;Fusobacteriia;Fusobacteriales;Fusobacteriaceae;Fusobacterium;7337	0	2	2	1	1	0	0	0	0	0	0	3	0	1	0	0	3	0	2	0	0	0
Bacteria;Proteobacteria;Alphaproteobacteria;Caulobacterales;Caulobacteraceae;288283	0	0	0	0	2	1	0	0	0	6	2	0	0	1	1	0	0	0	1	1	0	0
Bacteria;Proteobacteria;Betaproteobacteria;Burkholderiales;Comamonadaceae;Delftia;1886	0	0	0	0	0	0	0	3	0	6	4	0	2	0	0	0	0	0	0	0	0	0
Bacteria;Proteobacteria;Betaproteobacteria;Neisseriales;Neisseriaceae;Neisseria;4312342	0	0	0	0	0	1	0	0	0	0	0	0	2	2	1	0	2	0	4	0	2	1
Bacteria;Proteobacteria;Betaproteobacteria;Neisseriales;Neisseriaceae;Neisseria;4642	2	0	0	0	0	0	0	0	0	0	0	0	3	1	2	0	0	0	1	4	1	1
Bacteria;Proteobacteria;Epsilonproteobacteria;Campylobacterales;Campylobacteraceae;Campylobacter;2380	0	0	0	0	5	0	0	1	0	0	5	0	0	1	0	1	0	0	0	2	0	0
Bacteria;Proteobacteria;Gammaproteobacteria;Pseudomonadales;Pseudomonadaceae;Pseudomonas;4433	0	0	0	0	0	0	0	3	0	2	3	0	4	2	0	0	0	1	0	0	0	0
Bacteria;Spirochaetes;Spirochaetes;Spirochaetales;Spirochaetaceae;Treponema;4294775	0	0	3	0	0	12	0	0	0	0	0	0	0	0	0	0	0	0	0	0	0	0
Bacteria;SR12018	1	0	0	0	0	0	0	0	0	0	0	0	1	0	0	0	0	0	13	0	0	0
Bacteria;Synergistetes;Synergistia;Synergistales;Dethiosulfovibrionaceae;TG5;New.Reference60	0	0	0	0	0	0	1	0	11	0	0	0	1	0	0	0	1	0	0	1	0	0
Bacteria;TM7;TM7-3;4374289	0	0	0	0	0	0	0	0	2	0	11	0	2	0	0	0	0	0	0	0	0	0
Bacteria;Actinobacteria;Actinobacteria;Actinomycetales;Actinomycetaceae;Actinomyces;4292	0	0	2	0	0	0	0	0	3	0	0	7	0	0	0	0	0	0	2	0	0	0
Bacteria;Actinobacteria;Actinobacteria;Actinomycetales;Corynebacteriaceae;Corynebacterium;1011954	0	0	0	0	0	1	0	0	0	13	0	0	0	0	0	0	0	0	0	0	0	0
Bacteria;Actinobacteria;Actinobacteria;Actinomycetales;Corynebacteriaceae;Corynebacterium;4422519	0	0	0	0	0	0	0	0	0	14	0	0	0	0	0	0	0	0	0	0	0	0
Bacteria;Actinobacteria;Actinobacteria;Actinomycetales;Micrococcaceae;Rothia;aeria3889	0	2	0	0	0	0	1	0	5	0	0	0	2	0	0	1	0	2	1	0	0	0
Bacteria;Actinobacteria;Actinobacteria;Actinomycetales;Micrococcaceae;Rothia;mucilaginosa1109	0	0	0	0	0	0	0	0	0	1	0	0	3	0	9	0	0	0	0	0	0	1
Bacteria;Actinobacteria;Actinobacteria;Actinomycetales;Micrococcaceae;Rothia;mucilaginosa5764	0	3	0	0	0	0	1	0	2	0	1	1	0	0	3	0	3	0	0	0	0	0
Bacteria;Actinobacteria;Actinobacteria;Actinomycetales;Micrococcaceae;Rothia4110	0	2	0	0	0	1	0	0	0	0	1	0	0	0	1	0	1	0	0	0	3	5
Bacteria;Actinobacteria;Coriobacteriia;Coriobacteriales;Coriobacteriaceae;Atopobium;6444	0	0	0	0	1	0	5	0	6	0	0	0	0	0	0	0	0	0	2	0	0	0
Bacteria;Actinobacteria;Coriobacteriia;Coriobacteriales;Coriobacteriaceae;Eggerthella;lenta8383	0	0	0	0	0	0	0	14	0	0	0	0	0	0	0	0	0	0	0	0	0	0
Bacteria;Bacteroidetes;Bacteroidia;Bacteroidales;[Paraprevotellaceae];[Prevotella];1076413	3	1	0	0	0	0	0	1	0	0	0	0	2	0	0	0	0	1	2	1	1	2
Bacteria;Bacteroidetes;Bacteroidia;Bacteroidales;[Paraprevotellaceae];[Prevotella];tannerae895	1	3	1	0	0	0	2	0	3	0	0	0	0	1	0	0	0	3	0	0	0	0
Bacteria;Bacteroidetes;Bacteroidia;Bacteroidales;Porphyromonadaceae;Porphyromonas;4315834	1	0	0	2	0	0	1	0	0	0	0	0	0	0	0	0	2	1	0	0	4	3
Bacteria;Bacteroidetes;Bacteroidia;Bacteroidales;Porphyromonadaceae;Porphyromonas;endodontalis5891	0	0	0	0	0	3	0	0	0	0	0	0	11	0	0	0	0	0	0	0	0	0
Bacteria;Bacteroidetes;Bacteroidia;Bacteroidales;Prevotellaceae;Prevotella;2302	0	0	0	0	0	0	0	0	1	0	0	0	0	2	0	0	0	2	1	1	0	7
Bacteria;Bacteroidetes;Bacteroidia;Bacteroidales;Prevotellaceae;Prevotella;4747	6	0	0	0	0	0	0	0	0	0	0	0	0	0	0	1	0	4	0	0	0	3
Bacteria;Bacteroidetes;Flavobacteriia;Flavobacteriales;Flavobacteriaceae;Flavobacterium;succinicans548887	0	0	0	0	0	0	0	0	0	14	0	0	0	0	0	0	0	0	0	0	0	0
Bacteria;Firmicutes;Bacilli;Bacillales;Bacillaceae;Anoxybacillus;kestanbolensis1051517	0	0	0	0	1	0	0	0	0	9	0	0	0	0	0	0	0	0	0	0	4	0
Bacteria;Firmicutes;Bacilli;Gemellales;Gemellaceae;2757	0	0	0	0	0	1	0	0	0	0	0	0	0	5	0	0	1	0	4	0	1	2
Bacteria;Firmicutes;Bacilli;Gemellales;Gemellaceae;6438	0	0	0	0	0	1	1	0	1	0	0	1	1	1	2	0	0	1	5	0	0	0
Bacteria;Firmicutes;Bacilli;Lactobacillales;Aerococcaceae;Alkalibacterium;5950	0	0	0	0	0	0	2	1	2	8	0	0	0	0	0	0	0	0	0	1	0	0
Bacteria;Firmicutes;Bacilli;Lactobacillales;Carnobacteriaceae;Granulicatella;3768	0	1	0	0	0	0	0	0	1	0	0	2	2	0	6	0	1	0	0	0	1	0
Bacteria;Firmicutes;Bacilli;Lactobacillales;Carnobacteriaceae;Granulicatella;6747	2	0	0	0	1	0	0	0	1	0	1	0	1	0	3	1	2	0	1	0	1	0
Bacteria;Firmicutes;Bacilli;Lactobacillales;Carnobacteriaceae;Granulicatella;8450	5	0	0	0	0	0	4	0	0	0	0	0	0	0	0	0	4	0	0	0	0	1
Bacteria;Firmicutes;Bacilli;Lactobacillales;Lactobacillaceae;Lactobacillus;8928	0	0	0	0	0	0	0	0	0	14	0	0	0	0	0	0	0	0	0	0	0	0
Bacteria;Firmicutes;Bacilli;Lactobacillales;Streptococcaceae;Lactococcus;544419	0	0	0	0	9	0	0	0	0	2	0	1	0	0	0	0	0	0	0	0	2	0
Bacteria;Firmicutes;Bacilli;Lactobacillales;Streptococcaceae;Streptococcus;799884	0	1	5	0	0	0	1	2	0	0	0	0	1	0	0	0	4	0	0	0	0	0
Bacteria;Firmicutes;Bacilli;Lactobacillales;Streptococcaceae;Streptococcus;878129	1	0	0	0	0	0	0	0	0	0	1	2	3	0	1	0	1	2	3	0	0	0
Bacteria;Firmicutes;Bacilli;Lactobacillales;Streptococcaceae;Streptococcus;anginosus8900	1	3	0	0	0	0	1	2	1	1	0	0	1	0	0	0	3	0	1	0	0	0
Bacteria;Firmicutes;Bacilli;Lactobacillales;Streptococcaceae;Streptococcus;318	0	0	0	0	0	0	0	0	0	10	0	0	0	0	0	0	0	4	0	0	0	0
Bacteria;Firmicutes;Bacilli;Lactobacillales;Streptococcaceae;Streptococcus;3644	0	0	0	0	0	0	0	0	0	5	2	0	0	0	0	1	1	0	2	3	0	0
Bacteria;Firmicutes;Bacilli;Lactobacillales;Streptococcaceae;Streptococcus;6060	0	0	0	6	0	1	0	3	1	0	1	2	0	0	0	0	0	0	0	0	0	0
Bacteria;Firmicutes;Bacilli;Lactobacillales;Streptococcaceae;Streptococcus;6193	0	0	0	0	0	0	0	0	2	1	0	1	0	0	0	0	1	0	3	4	1	1
Bacteria;Firmicutes;Bacilli;Lactobacillales;Streptococcaceae;Streptococcus;6717	0	0	0	0	0	0	0	1	0	6	0	1	0	2	0	0	4	0	0	0	0	0
Bacteria;Firmicutes;Bacilli;Lactobacillales;Streptococcaceae;Streptococcus;7308	0	0	0	1	0	0	1	0	2	2	1	1	0	0	0	1	2	0	1	2	0	0
Bacteria;Firmicutes;Bacilli;Lactobacillales;Streptococcaceae;Streptococcus;7596	1	3	0	0	0	0	0	0	0	0	0	0	0	1	2	0	1	0	3	1	0	2
Bacteria;Firmicutes;Bacilli;Lactobacillales43965	3	0	0	0	5	2	0	0	1	0	2	0	0	0	0	0	0	0	0	0	1	0
Bacteria;Firmicutes;Clostridia;Clostridiales;[Mogibacteriaceae];982030	0	0	0	0	0	14	0	0	0	0	0	0	0	0	0	0	0	0	0	0	0	0
Bacteria;Firmicutes;Clostridia;Clostridiales;[Mogibacteriaceae];Mogibacterium;787663	0	0	0	1	3	0	4	0	0	0	0	0	0	1	0	3	0	0	2	0	0	0
Bacteria;Firmicutes;Clostridia;Clostridiales;[Mogibacteriaceae];3941	0	3	1	1	0	3	0	0	1	0	0	0	1	3	1	0	0	0	0	0	0	0
Bacteria;Firmicutes;Clostridia;Clostridiales;[Mogibacteriaceae]3607	3	0	0	1	0	5	0	0	4	0	0	0	0	0	0	0	1	0	0	0	0	0
Bacteria;Firmicutes;Clostridia;Clostridiales;Lachnospiraceae;931121	0	3	0	0	1	0	7	0	0	0	0	1	0	0	0	1	0	0	1	0	0	0
Bacteria;Firmicutes;Clostridia;Clostridiales;Lachnospiraceae;Oribacterium;6857	0	0	0	0	0	1	0	0	0	0	3	0	0	8	0	0	2	0	0	0	0	0
Bacteria;Firmicutes;Clostridia;Clostridiales;Lachnospiraceae;545	3	1	0	0	0	0	0	0	8	0	0	0	0	0	0	0	2	0	0	0	0	0
Bacteria;Firmicutes;Clostridia;Clostridiales;Lachnospiraceae;6033	4	0	0	0	0	0	1	0	3	0	1	5	0	0	0	0	0	0	0	0	0	0
Bacteria;Firmicutes;Clostridia;Clostridiales;2796	0	0	0	11	0	2	0	0	0	0	0	0	0	1	0	0	0	0	0	0	0	0
Bacteria;Firmicutes;Clostridia;Clostridiales;Veillonellaceae;Dialister;2283862	5	0	0	1	0	0	0	0	2	0	3	0	0	0	0	2	1	0	0	0	0	0
Bacteria;Firmicutes;Clostridia;Clostridiales;Veillonellaceae;Megasphaera;1650	7	0	0	0	0	3	2	0	0	0	1	0	0	1	0	0	0	0	0	0	0	0
Bacteria;Firmicutes;Clostridia;Clostridiales;Veillonellaceae;Megasphaera;1784	6	0	0	0	0	3	2	0	1	0	0	0	0	1	0	0	0	0	0	1	0	0
Bacteria;Firmicutes;Clostridia;Clostridiales;Veillonellaceae;Selenomonas;39572	1	0	1	1	0	1	0	4	2	0	0	1	1	0	0	0	2	0	0	0	0	0
Bacteria;Firmicutes;Clostridia;Clostridiales;Veillonellaceae;Selenomonas;7031	0	0	0	14	0	0	0	0	0	0	0	0	0	0	0	0	0	0	0	0	0	0
Bacteria;Firmicutes;Clostridia;Clostridiales;Veillonellaceae;Veillonella;dispar3736	7	0	0	0	0	0	0	0	4	0	0	0	0	0	0	0	3	0	0	0	0	0
Bacteria;Firmicutes;Erysipelotrichi;Erysipelotrichales;Erysipelotrichaceae;Bulleidia;moorei8740	0	1	0	0	1	0	5	0	1	0	0	0	1	0	0	1	1	2	1	0	0	0
Bacteria;Firmicutes;Erysipelotrichi;Erysipelotrichales;Erysipelotrichaceae;Sharpea;1174	0	0	0	0	0	2	0	0	2	0	0	2	0	0	8	0	0	0	0	0	0	0
Bacteria;Fusobacteria;Fusobacteriia;Fusobacteriales;Fusobacteriaceae;Fusobacterium;8764	0	1	0	0	3	0	0	0	0	0	1	0	0	2	0	0	1	2	1	1	2	0
Bacteria;Fusobacteria;Fusobacteriia;Fusobacteriales;Leptotrichiaceae;Leptotrichia;590735	1	0	0	2	0	0	1	0	2	0	0	7	0	0	0	0	0	1	0	0	0	0
Bacteria;Proteobacteria;Betaproteobacteria;Neisseriales;Neisseriaceae;933546	0	0	0	0	3	1	1	0	0	0	0	0	0	0	6	0	0	0	0	3	0	0
Bacteria;Proteobacteria;Gammaproteobacteria;Cardiobacteriales;Cardiobacteriaceae;Cardiobacterium;4296057	0	1	0	1	0	0	0	0	2	0	1	1	0	3	0	0	5	0	0	0	0	0
Bacteria;Proteobacteria;Gammaproteobacteria;Legionellales;213493	0	0	0	0	0	1	1	0	1	0	8	0	0	3	0	0	0	0	0	0	0	0
Bacteria;Proteobacteria;Gammaproteobacteria;Pasteurellales;Pasteurellaceae;Haemophilus;parainfluenzae4430639	0	2	0	0	1	0	0	0	0	0	0	0	2	0	1	0	0	1	3	1	3	0
Bacteria;Proteobacteria;Gammaproteobacteria;Pasteurellales;Pasteurellaceae;Haemophilus;parainfluenzae2184	0	0	0	0	0	0	0	0	0	0	4	0	0	0	3	0	5	0	1	0	1	0
Bacteria;Proteobacteria;Gammaproteobacteria;Pasteurellales;Pasteurellaceae;Haemophilus;parainfluenzae3243	2	0	0	0	3	1	0	0	0	0	0	0	1	0	0	4	0	1	0	0	2	0
Bacteria;Proteobacteria;Gammaproteobacteria;Pasteurellales;Pasteurellaceae;Haemophilus;parainfluenzae6636	0	2	0	0	0	0	0	0	0	0	0	0	0	0	0	2	0	1	0	8	0	1
Bacteria;Proteobacteria;Gammaproteobacteria;Pseudomonadales;Pseudomonadaceae;Pseudomonas;5421	1	0	0	0	0	0	0	11	0	0	2	0	0	0	0	0	0	0	0	0	0	0
Bacteria;Actinobacteria;Actinobacteria;Actinomycetales;Actinomycetaceae;Actinomyces;2431	0	0	0	0	0	0	1	0	3	0	1	0	1	1	3	0	0	0	2	1	0	0
Bacteria;Actinobacteria;Actinobacteria;Actinomycetales;Actinomycetaceae;Actinomyces;4249	1	0	0	2	0	0	4	0	1	0	1	0	0	1	0	0	0	1	0	0	0	2
Bacteria;Actinobacteria;Actinobacteria;Actinomycetales;Actinomycetaceae;Actinomyces;5885	0	0	0	0	0	0	1	0	10	0	0	0	0	0	0	0	0	0	0	2	0	0
Bacteria;Actinobacteria;Actinobacteria;Actinomycetales;Corynebacteriaceae;Corynebacterium;1047041	4	0	0	0	3	0	0	0	5	1	0	0	0	0	0	0	0	0	0	0	0	0
Bacteria;Actinobacteria;Actinobacteria;Actinomycetales;Corynebacteriaceae;Corynebacterium;6040	1	2	0	0	0	0	0	0	1	0	0	8	0	0	0	0	1	0	0	0	0	0
Bacteria;Actinobacteria;Actinobacteria;Actinomycetales;Micrococcaceae;Rothia;dentocariosa3254	3	2	3	0	0	0	0	0	2	0	0	2	0	0	1	0	0	0	0	0	0	0
Bacteria;Actinobacteria;Actinobacteria;Actinomycetales;Micrococcaceae;Rothia;dentocariosa3291	0	0	0	0	0	0	0	0	1	0	0	12	0	0	0	0	0	0	0	0	0	0
Bacteria;Actinobacteria;Actinobacteria;Actinomycetales;Micrococcaceae;Rothia;dentocariosa3878	0	2	0	0	0	0	1	0	0	1	0	8	0	0	0	1	0	0	0	0	0	0
Bacteria;Actinobacteria;Actinobacteria;Actinomycetales;Micrococcaceae;Rothia;mucilaginosa182	0	1	0	0	1	0	0	0	2	1	0	0	0	0	6	0	1	0	0	0	1	0
Bacteria;Actinobacteria;Actinobacteria;Actinomycetales;Micrococcaceae;Rothia;mucilaginosa2133	0	1	0	0	0	0	0	0	1	0	0	1	3	4	0	0	0	0	0	2	0	1
Bacteria;Actinobacteria;Actinobacteria;Bifidobacteriales;Bifidobacteriaceae;Bifidobacterium;adolescentis7070	4	0	0	1	0	0	1	0	2	3	1	0	0	1	0	0	0	0	0	0	0	0
Bacteria;Bacteroidetes;Bacteroidia;Bacteroidales;Porphyromonadaceae;Porphyromonas;4294607	0	0	0	2	0	0	0	0	0	0	2	0	1	0	0	1	1	0	2	0	4	0
Bacteria;Bacteroidetes;Bacteroidia;Bacteroidales;Prevotellaceae;Prevotella;196997	2	0	0	0	0	0	1	0	1	0	0	0	0	0	0	1	8	0	0	0	0	0
Bacteria;Bacteroidetes;Bacteroidia;Bacteroidales;Prevotellaceae;Prevotella;240049	0	0	0	1	0	0	1	5	0	0	0	1	1	0	0	0	3	1	0	0	0	0
Bacteria;Bacteroidetes;Bacteroidia;Bacteroidales;Prevotellaceae;Prevotella;851668	0	0	8	0	0	0	0	0	0	0	0	0	0	0	5	0	0	0	0	0	0	0
Bacteria;Bacteroidetes;Bacteroidia;Bacteroidales;Prevotellaceae;Prevotella;intermedia5638	0	2	1	0	0	0	0	0	0	0	0	0	0	3	4	0	2	0	1	0	0	0
Bacteria;Bacteroidetes;Bacteroidia;Bacteroidales;Prevotellaceae;Prevotella;melaninogenica2390	0	2	1	0	0	0	2	0	1	0	1	0	0	0	0	1	0	3	0	0	1	1
Bacteria;Bacteroidetes;Bacteroidia;Bacteroidales;Prevotellaceae;Prevotella;melaninogenica3047	0	0	0	0	0	0	1	0	0	0	0	0	0	0	1	0	11	0	0	0	0	0
Bacteria;Bacteroidetes;Bacteroidia;Bacteroidales;Prevotellaceae;Prevotella;melaninogenica6495	3	0	1	0	0	0	4	0	0	0	0	0	1	0	2	0	0	0	0	1	0	1
Bacteria;Bacteroidetes;Bacteroidia;Bacteroidales;Prevotellaceae;Prevotella;melaninogenica8476	0	0	0	0	0	0	0	0	0	0	1	0	0	0	0	0	0	0	0	0	11	1
Bacteria;Bacteroidetes;Bacteroidia;Bacteroidales;Prevotellaceae;Prevotella;melaninogenica8634	0	0	1	0	0	0	4	0	4	0	1	1	1	0	1	0	0	0	0	0	0	0
Bacteria;Bacteroidetes;Bacteroidia;Bacteroidales;Prevotellaceae;Prevotella;nanceiensis2607	0	3	0	0	0	0	0	0	2	0	0	0	0	0	0	1	1	2	0	0	4	0
Bacteria;Bacteroidetes;Bacteroidia;Bacteroidales;Prevotellaceae;Prevotella;154	2	0	0	0	0	0	1	0	1	0	0	0	0	0	0	2	1	5	0	0	0	1
Bacteria;Bacteroidetes;Bacteroidia;Bacteroidales;Prevotellaceae;Prevotella;2913	0	0	0	0	0	0	0	0	0	0	0	0	0	0	0	5	0	2	3	0	0	3
Bacteria;Bacteroidetes;Bacteroidia;Bacteroidales;Prevotellaceae;Prevotella;3285	0	0	0	0	0	3	1	0	4	0	0	0	1	0	0	0	2	0	0	0	2	0
Bacteria;Bacteroidetes;Bacteroidia;Bacteroidales;Prevotellaceae;Prevotella;4890	1	0	0	0	0	1	1	0	0	0	0	0	0	1	0	0	9	0	0	0	0	0
Bacteria;Bacteroidetes;Bacteroidia;Bacteroidales;Prevotellaceae;Prevotella;6681	2	0	0	1	0	0	2	0	1	0	0	0	0	1	0	1	0	2	0	0	0	3
Bacteria;Bacteroidetes;Bacteroidia;Bacteroidales;Prevotellaceae;Prevotella;6755	2	0	0	0	0	0	5	0	0	0	1	0	0	0	0	3	2	0	0	0	0	0
Bacteria;Firmicutes;Bacilli;Bacillales;Bacillaceae;Bacillus;4503	0	1	0	0	0	0	2	0	0	0	0	1	0	0	8	0	0	1	0	0	0	0
Bacteria;Firmicutes;Bacilli;Bacillales;Bacillaceae;2662	0	0	1	0	0	0	1	0	7	0	0	0	0	0	2	1	0	0	0	1	0	0
Bacteria;Firmicutes;Bacilli;Gemellales;Gemellaceae;4870	0	2	0	0	0	4	0	0	0	0	2	1	0	0	4	0	0	0	0	0	0	0
Bacteria;Firmicutes;Bacilli;Lactobacillales;Carnobacteriaceae;Granulicatella;2614	3	0	0	0	0	4	0	0	1	0	0	0	1	0	2	0	2	0	0	0	0	0
Bacteria;Firmicutes;Bacilli;Lactobacillales;Carnobacteriaceae;Granulicatella;5476	1	0	0	0	0	10	0	0	0	0	0	0	0	0	2	0	0	0	0	0	0	0
Bacteria;Firmicutes;Bacilli;Lactobacillales;Streptococcaceae;Streptococcus;4439603	0	1	0	0	0	0	0	0	0	2	0	1	0	2	2	1	1	0	0	1	0	2
Bacteria;Firmicutes;Bacilli;Lactobacillales;Streptococcaceae;Streptococcus;894007	0	1	0	0	0	0	0	1	0	3	2	0	0	1	1	0	3	0	1	0	0	0
Bacteria;Firmicutes;Bacilli;Lactobacillales;Streptococcaceae;Streptococcus;New.Reference82	0	0	0	0	0	4	2	0	0	0	0	0	0	1	1	0	5	0	0	0	0	0
Bacteria;Firmicutes;Bacilli;Lactobacillales;Streptococcaceae;Streptococcus;193	0	0	0	0	0	0	0	0	10	0	0	1	0	0	0	1	0	1	0	0	0	0
Bacteria;Firmicutes;Bacilli;Lactobacillales;Streptococcaceae;Streptococcus;4036	0	1	1	0	0	0	0	1	1	0	0	0	8	0	0	0	1	0	0	0	0	0
Bacteria;Firmicutes;Bacilli;Lactobacillales;Streptococcaceae;Streptococcus;4573	0	0	0	0	0	0	0	0	0	12	0	0	0	0	0	0	0	1	0	0	0	0
Bacteria;Firmicutes;Bacilli;Lactobacillales;Streptococcaceae;Streptococcus;4905	0	0	1	0	0	3	0	0	3	0	0	1	0	0	1	0	4	0	0	0	0	0
Bacteria;Firmicutes;Bacilli;Lactobacillales;Streptococcaceae;Streptococcus;7142	0	1	0	0	0	0	0	0	0	0	0	3	0	2	1	0	4	1	0	0	1	0
Bacteria;Firmicutes;Bacilli;Lactobacillales898207	0	0	0	0	0	3	1	0	0	1	1	1	1	1	2	0	1	0	1	0	0	0
Bacteria;Firmicutes;Bacilli;Lactobacillales1273	0	0	1	0	4	0	0	0	1	1	2	0	0	2	0	0	1	0	0	0	0	1
Bacteria;Firmicutes;Bacilli;Lactobacillales2104	6	0	0	0	0	0	0	0	1	0	2	0	0	0	0	0	2	0	1	1	0	0
Bacteria;Firmicutes;Bacilli;Lactobacillales3496	0	1	0	0	0	0	0	0	0	0	0	0	2	0	9	0	1	0	0	0	0	0
Bacteria;Firmicutes;Bacilli2582	0	1	2	0	3	0	1	0	0	3	1	1	0	0	0	0	0	0	0	1	0	0
Bacteria;Firmicutes;Clostridia;Clostridiales;[Mogibacteriaceae];Mogibacterium;8688	0	1	0	0	0	0	0	0	0	0	0	0	0	0	0	2	0	6	0	1	1	2
Bacteria;Firmicutes;Clostridia;Clostridiales;[Tissierellaceae];1-68;505549	0	0	0	0	0	0	0	0	0	13	0	0	0	0	0	0	0	0	0	0	0	0
Bacteria;Firmicutes;Clostridia;Clostridiales;[Tissierellaceae];Parvimonas;1499	0	0	0	0	0	0	3	0	2	0	0	0	0	0	0	0	3	0	5	0	0	0
Bacteria;Firmicutes;Clostridia;Clostridiales;[Tissierellaceae];ph2;495419	0	0	0	0	0	0	0	0	0	13	0	0	0	0	0	0	0	0	0	0	0	0
Bacteria;Firmicutes;Clostridia;Clostridiales;Lachnospiraceae;Oribacterium;4205	0	0	0	0	0	0	1	0	0	0	4	0	0	4	0	0	0	0	3	1	0	0
Bacteria;Firmicutes;Clostridia;Clostridiales;2325	0	0	0	13	0	0	0	0	0	0	0	0	0	0	0	0	0	0	0	0	0	0
Bacteria;Firmicutes;Clostridia;Clostridiales;Peptostreptococcaceae;2562	0	0	0	0	0	12	0	0	0	0	0	0	0	0	0	0	1	0	0	0	0	0
Bacteria;Firmicutes;Clostridia;Clostridiales;Peptostreptococcaceae;Peptostreptococcus;5424	4	0	1	0	0	1	1	0	1	0	0	0	0	0	0	2	0	1	1	0	1	0
Bacteria;Firmicutes;Clostridia;Clostridiales;Ruminococcaceae;Oscillospira;199337	0	0	1	0	0	8	0	0	4	0	0	0	0	0	0	0	0	0	0	0	0	0
Bacteria;Firmicutes;Clostridia;Clostridiales;Veillonellaceae;Selenomonas;3769036	1	0	1	0	0	2	0	4	0	0	0	3	1	0	0	0	1	0	0	0	0	0
Bacteria;Firmicutes;Clostridia;Clostridiales;Veillonellaceae;Selenomonas;3702	0	0	5	0	0	0	0	0	0	0	0	8	0	0	0	0	0	0	0	0	0	0
Bacteria;Firmicutes;Clostridia;Clostridiales;Veillonellaceae;Selenomonas;4022	0	0	1	1	0	2	0	3	0	0	0	0	1	0	0	0	3	0	0	0	2	0
Bacteria;Firmicutes;Clostridia;Clostridiales;Veillonellaceae;Selenomonas;5590	0	0	0	5	0	1	0	2	0	0	2	1	0	1	0	0	1	0	0	0	0	0
Bacteria;Firmicutes;Clostridia;Clostridiales;Veillonellaceae;Veillonella;916151	0	0	11	0	0	1	0	0	0	0	1	0	0	0	0	0	0	0	0	0	0	0
Bacteria;Firmicutes;Clostridia;Clostridiales;Veillonellaceae;Veillonella;dispar194	1	0	0	0	0	0	1	0	8	0	0	0	0	0	0	0	0	2	0	0	0	1
Bacteria;Firmicutes;Clostridia;Clostridiales;Veillonellaceae;Veillonella;dispar7547	1	0	0	0	0	1	0	0	0	11	0	0	0	0	0	0	0	0	0	0	0	0
Bacteria;Firmicutes;Clostridia;Clostridiales;Veillonellaceae;Veillonella;dispar8565	5	0	0	0	0	1	0	0	3	0	0	0	3	0	0	0	1	0	0	0	0	0
Bacteria;Firmicutes;Clostridia;Clostridiales;Veillonellaceae;Veillonella;dispar8898	7	0	0	0	0	0	2	0	0	1	0	1	0	1	0	0	0	1	0	0	0	0
Bacteria;Firmicutes;Clostridia;Clostridiales;Veillonellaceae;Veillonella;8139	0	0	5	0	0	1	6	0	1	0	0	0	0	0	0	0	0	0	0	0	0	0
Bacteria;Firmicutes;Clostridia;Clostridiales;Veillonellaceae;Veillonella;parvula6995	1	0	0	0	2	0	0	0	0	0	1	0	0	1	0	1	1	2	4	0	0	0
Bacteria;Firmicutes;Clostridia;Clostridiales;Veillonellaceae;Veillonella;parvula8073	1	0	0	0	0	0	2	0	0	0	1	0	0	0	0	0	1	6	1	0	0	1
Bacteria;Firmicutes;Clostridia;Clostridiales;Veillonellaceae2376	4	0	0	0	0	0	6	0	0	0	1	0	0	0	0	0	0	1	0	1	0	0
Bacteria;Fusobacteria;Fusobacteriia;Fusobacteriales;Fusobacteriaceae;Fusobacterium;4294773	0	1	3	1	0	1	1	0	2	0	0	0	0	0	0	2	0	0	0	0	0	2
Bacteria;Fusobacteria;Fusobacteriia;Fusobacteriales;Leptotrichiaceae;Leptotrichia;7028	1	0	0	0	0	0	2	0	0	0	0	5	0	2	0	0	3	0	0	0	0	0
Bacteria;Proteobacteria;Betaproteobacteria;Burkholderiales;Burkholderiaceae;Lautropia;1682	0	2	0	0	0	0	0	0	0	0	1	0	2	8	0	0	0	0	0	0	0	0
Bacteria;Proteobacteria;Betaproteobacteria;Burkholderiales;Burkholderiaceae;Lautropia;2869	0	1	0	0	0	0	0	0	0	0	0	0	0	9	0	0	0	1	0	2	0	0
Bacteria;Proteobacteria;Betaproteobacteria;Neisseriales;Neisseriaceae;900973	0	1	1	0	0	3	0	0	0	8	0	0	0	0	0	0	0	0	0	0	0	0
Bacteria;Proteobacteria;Betaproteobacteria;Neisseriales;Neisseriaceae;Neisseria6050	1	2	0	0	0	0	0	0	0	0	0	0	1	3	0	0	0	3	0	3	0	0
Bacteria;Proteobacteria;Deltaproteobacteria;Myxococcales;Polyangiaceae;347524	0	0	0	0	0	0	0	0	0	13	0	0	0	0	0	0	0	0	0	0	0	0
Bacteria;Proteobacteria;Epsilonproteobacteria;Campylobacterales;Campylobacteraceae;Campylobacter;4326219	1	0	0	1	0	0	0	0	0	0	4	0	0	5	0	0	0	0	1	0	0	1
Bacteria;Proteobacteria;Gammaproteobacteria;Pasteurellales;Pasteurellaceae;Haemophilus;parainfluenzae108729	0	2	0	0	2	0	0	0	0	0	0	0	3	0	1	0	0	0	1	0	3	1
Bacteria;Proteobacteria;Gammaproteobacteria;Pasteurellales;Pasteurellaceae;Haemophilus;parainfluenzae988542	0	1	0	0	2	0	0	0	1	0	1	1	0	1	0	0	3	1	1	0	1	0
Bacteria;Proteobacteria;Gammaproteobacteria;Pseudomonadales;Moraxellaceae;580411	0	0	0	0	0	0	0	10	0	0	0	0	1	0	2	0	0	0	0	0	0	0
Bacteria;Proteobacteria;Gammaproteobacteria;Pseudomonadales;Pseudomonadaceae;6969	0	0	0	0	1	0	0	4	0	1	2	0	0	0	0	0	2	1	2	0	0	0
Bacteria;Actinobacteria;Actinobacteria;Actinomycetales;Actinomycetaceae;Actinomyces;890882	0	0	0	0	1	0	2	0	0	0	4	0	0	1	0	0	1	0	1	1	1	0
Bacteria;Actinobacteria;Actinobacteria;Actinomycetales;Actinomycetaceae;Actinomyces;1424	1	0	2	0	0	0	0	0	4	0	0	2	0	0	0	0	1	2	0	0	0	0
Bacteria;Actinobacteria;Actinobacteria;Actinomycetales;Actinomycetaceae;Actinomyces;1425	0	0	0	7	0	2	1	1	0	1	0	0	0	0	0	0	0	0	0	0	0	0
Bacteria;Actinobacteria;Actinobacteria;Actinomycetales;Actinomycetaceae;Actinomyces;2179	0	0	0	0	0	1	0	0	0	0	0	0	0	9	0	0	0	1	0	1	0	0
Bacteria;Actinobacteria;Actinobacteria;Actinomycetales;Actinomycetaceae;Actinomyces;2618	2	0	0	0	0	0	3	0	0	0	1	0	1	0	4	0	0	0	1	0	0	0
Bacteria;Actinobacteria;Actinobacteria;Actinomycetales;Micrococcaceae;Rothia;aeria6211	0	1	0	0	0	0	1	0	6	0	0	1	0	0	1	0	0	1	0	1	0	0
Bacteria;Actinobacteria;Actinobacteria;Actinomycetales;Micrococcaceae;Rothia;dentocariosa230	1	1	1	0	0	0	0	0	1	1	0	6	0	0	0	0	0	0	0	1	0	0
Bacteria;Actinobacteria;Actinobacteria;Actinomycetales;Micrococcaceae;Rothia;dentocariosa3098	1	1	2	0	0	0	0	0	1	0	0	7	0	0	0	0	0	0	0	0	0	0
Bacteria;Actinobacteria;Actinobacteria;Actinomycetales;Micrococcaceae;Rothia;mucilaginosa1393	0	0	0	0	4	0	0	0	0	0	0	0	2	2	3	1	0	0	0	0	0	0
Bacteria;Actinobacteria;Actinobacteria;Actinomycetales;Micrococcaceae;Rothia;mucilaginosa3728	1	0	0	0	0	0	0	0	2	3	3	1	0	0	0	0	0	0	0	0	2	0
Bacteria;Actinobacteria;Actinobacteria;Bifidobacteriales;Bifidobacteriaceae;Scardovia;1006	0	0	0	0	0	0	0	0	0	12	0	0	0	0	0	0	0	0	0	0	0	0
Bacteria;Actinobacteria;Coriobacteriia;Coriobacteriales;Coriobacteriaceae;4449251	0	0	11	0	0	1	0	0	0	0	0	0	0	0	0	0	0	0	0	0	0	0
Bacteria;Actinobacteria;Coriobacteriia;Coriobacteriales;Coriobacteriaceae;584954	0	0	0	0	0	3	0	0	2	0	5	2	0	0	0	0	0	0	0	0	0	0
Bacteria;Actinobacteria;Coriobacteriia;Coriobacteriales;Coriobacteriaceae;Atopobium;4708	0	0	0	0	1	0	0	0	0	0	0	0	0	0	0	0	11	0	0	0	0	0
Bacteria;Bacteroidetes;Bacteroidia;Bacteroidales;[Paraprevotellaceae];[Prevotella];872158	1	0	3	0	0	0	0	0	0	0	0	0	3	0	0	0	0	1	0	0	0	4
Bacteria;Bacteroidetes;Bacteroidia;Bacteroidales;4419375	0	0	1	0	0	11	0	0	0	0	0	0	0	0	0	0	0	0	0	0	0	0
Bacteria;Bacteroidetes;Bacteroidia;Bacteroidales;Prevotellaceae;Prevotella;melaninogenica1142	0	0	0	0	0	0	0	0	0	0	0	0	0	0	0	0	0	2	1	0	5	4
Bacteria;Bacteroidetes;Bacteroidia;Bacteroidales;Prevotellaceae;Prevotella;melaninogenica455	5	0	0	0	0	0	1	0	1	0	1	0	0	1	0	3	0	0	0	0	0	0
Bacteria;Bacteroidetes;Bacteroidia;Bacteroidales;Prevotellaceae;Prevotella;melaninogenica7294	0	0	0	2	0	0	4	0	0	0	0	0	1	3	0	0	2	0	0	0	0	0
Bacteria;Bacteroidetes;Bacteroidia;Bacteroidales;Prevotellaceae;Prevotella;nigrescens4320561	0	1	1	0	0	8	1	0	0	0	0	1	0	0	0	0	0	0	0	0	0	0
Bacteria;Bacteroidetes;Bacteroidia;Bacteroidales;Prevotellaceae;Prevotella;nigrescens2568	0	0	0	0	0	2	2	0	3	0	0	0	0	0	0	3	1	1	0	0	0	0
Bacteria;Bacteroidetes;Bacteroidia;Bacteroidales;Prevotellaceae;Prevotella;1892	4	0	0	0	0	0	0	0	0	0	0	0	0	0	0	0	3	3	0	0	1	1
Bacteria;Bacteroidetes;Bacteroidia;Bacteroidales;Prevotellaceae;Prevotella;6879	0	0	1	0	0	8	2	0	1	0	0	0	0	0	0	0	0	0	0	0	0	0
Bacteria;Bacteroidetes;Bacteroidia;Bacteroidales;Prevotellaceae;Prevotella;8790	1	0	0	2	0	0	0	0	0	0	0	0	0	3	0	1	0	3	0	1	0	1
Bacteria;Firmicutes;Bacilli;Gemellales;Gemellaceae;3384	0	0	0	0	0	1	0	0	0	0	1	2	1	0	2	0	2	0	1	1	1	0
Bacteria;Firmicutes;Bacilli;Gemellales;Gemellaceae;5601	0	1	0	0	0	0	2	0	0	0	1	0	0	0	5	0	1	0	1	1	0	0
Bacteria;Firmicutes;Bacilli;Lactobacillales;Lactobacillaceae;Lactobacillus;276632	0	0	0	0	0	0	0	1	0	11	0	0	0	0	0	0	0	0	0	0	0	0
Bacteria;Firmicutes;Bacilli;Lactobacillales;Streptococcaceae;Streptococcus;4329215	0	0	0	0	0	0	0	2	0	5	0	2	0	0	0	0	3	0	0	0	0	0
Bacteria;Firmicutes;Bacilli;Lactobacillales;Streptococcaceae;Streptococcus;887706	0	6	0	0	0	0	0	0	2	0	0	1	1	0	0	2	0	0	0	0	0	0
Bacteria;Firmicutes;Bacilli;Lactobacillales;Streptococcaceae;Streptococcus;2393	0	0	0	0	0	0	0	0	0	11	0	0	0	0	1	0	0	0	0	0	0	0
Bacteria;Firmicutes;Bacilli;Lactobacillales;Streptococcaceae;Streptococcus;4572	1	0	0	1	1	2	0	0	2	0	0	0	0	1	0	0	0	1	2	0	1	0
Bacteria;Firmicutes;Bacilli;Lactobacillales;Streptococcaceae;Streptococcus;5773	0	0	0	0	0	0	0	0	0	1	3	3	1	0	1	0	1	0	0	2	0	0
Bacteria;Firmicutes;Bacilli;Lactobacillales;Streptococcaceae;Streptococcus;7603	0	0	0	0	0	0	0	0	0	3	1	0	0	3	0	0	2	0	0	1	2	0
Bacteria;Firmicutes;Bacilli;Lactobacillales1004	0	0	0	0	0	0	1	0	2	0	0	0	0	0	5	0	0	1	0	2	1	0
Bacteria;Firmicutes;Bacilli;Lactobacillales2779	3	1	0	0	0	5	0	0	0	0	0	0	0	0	0	1	0	0	0	0	2	0
Bacteria;Firmicutes;Bacilli6696	1	4	0	0	0	0	0	0	0	0	0	0	1	1	2	0	0	2	1	0	0	0
Bacteria;Firmicutes;Clostridia;Clostridiales;[Tissierellaceae];Parvimonas;17	2	4	0	0	0	1	0	0	2	0	0	0	0	0	0	1	0	0	2	0	0	0
Bacteria;Firmicutes;Clostridia;Clostridiales;[Tissierellaceae];Parvimonas;6076	0	4	1	0	0	0	0	0	0	0	0	0	2	0	0	1	0	1	2	0	1	0
Bacteria;Firmicutes;Clostridia;Clostridiales;Lachnospiraceae;Butyrivibrio;212460	3	0	0	0	0	0	3	0	0	0	0	0	0	1	0	1	0	2	0	0	2	0
Bacteria;Firmicutes;Clostridia;Clostridiales;Lachnospiraceae;Catonella;3006	0	0	1	0	1	0	0	0	2	0	2	2	0	3	0	0	0	0	0	1	0	0
Bacteria;Firmicutes;Clostridia;Clostridiales;Lachnospiraceae;Catonella;5767	0	2	0	0	0	0	0	0	0	0	0	0	1	8	0	0	0	0	0	0	1	0
Bacteria;Firmicutes;Clostridia;Clostridiales;Lachnospiraceae;4173	0	0	0	0	0	8	0	0	0	0	0	0	1	0	1	0	2	0	0	0	0	0
Bacteria;Firmicutes;Clostridia;Clostridiales;Lachnospiraceae;6536	0	0	0	0	0	1	2	1	0	0	0	6	0	0	0	0	0	0	0	0	2	0
Bacteria;Firmicutes;Clostridia;Clostridiales;2421	0	0	0	2	0	0	0	0	0	0	0	8	2	0	0	0	0	0	0	0	0	0
Bacteria;Firmicutes;Clostridia;Clostridiales;Ruminococcaceae;Faecalibacterium;prausnitzii851865	0	0	0	0	0	0	0	12	0	0	0	0	0	0	0	0	0	0	0	0	0	0
Bacteria;Firmicutes;Clostridia;Clostridiales;Veillonellaceae;Dialister;8767	1	2	0	0	0	2	1	0	1	0	0	1	0	0	0	2	2	0	0	0	0	0
Bacteria;Firmicutes;Clostridia;Clostridiales;Veillonellaceae;Selenomonas;1266	2	0	0	3	0	1	0	6	0	0	0	0	0	0	0	0	0	0	0	0	0	0
Bacteria;Firmicutes;Clostridia;Clostridiales;Veillonellaceae;Selenomonas;1862	0	0	0	0	0	0	0	0	0	0	0	0	0	0	0	0	0	12	0	0	0	0
Bacteria;Firmicutes;Clostridia;Clostridiales;Veillonellaceae;Selenomonas;7131	0	0	0	12	0	0	0	0	0	0	0	0	0	0	0	0	0	0	0	0	0	0
Bacteria;Firmicutes;Clostridia;Clostridiales;Veillonellaceae;Veillonella;dispar2060	0	0	0	0	0	0	0	1	0	8	1	0	0	1	0	0	1	0	0	0	0	0
Bacteria;Firmicutes;Clostridia;Clostridiales;Veillonellaceae;Veillonella;dispar2167	0	0	0	0	0	0	3	0	0	0	6	0	0	0	0	0	3	0	0	0	0	0
Bacteria;Firmicutes;Clostridia;Clostridiales;Veillonellaceae;Veillonella;dispar3692	2	0	0	0	0	0	3	0	0	3	2	0	0	1	0	1	0	0	0	0	0	0
Bacteria;Firmicutes;Clostridia;Clostridiales;Veillonellaceae;Veillonella;dispar8267	3	0	0	5	0	0	1	0	0	0	3	0	0	0	0	0	0	0	0	0	0	0
Bacteria;Firmicutes;Clostridia;Clostridiales;Veillonellaceae;Veillonella;parvula4557	0	0	0	0	0	0	0	0	2	0	1	0	0	0	0	1	4	1	0	0	0	3
Bacteria;Firmicutes;Clostridia;Clostridiales;Veillonellaceae;Veillonella;parvula8841	0	0	0	1	0	0	0	2	3	0	2	2	1	0	0	1	0	0	0	0	0	0
Bacteria;Fusobacteria;Fusobacteriia;Fusobacteriales;Fusobacteriaceae;Fusobacterium;4370405	0	0	1	0	0	0	0	0	0	0	0	0	0	11	0	0	0	0	0	0	0	0
Bacteria;Fusobacteria;Fusobacteriia;Fusobacteriales;Fusobacteriaceae;Fusobacterium;4448731	0	2	1	1	0	0	1	0	4	0	0	1	0	1	0	0	0	0	0	0	0	1
Bacteria;Fusobacteria;Fusobacteriia;Fusobacteriales;Leptotrichiaceae;Leptotrichia;2252	0	0	0	0	0	0	1	0	0	0	0	10	0	1	0	0	0	0	0	0	0	0
Bacteria;Proteobacteria;Alphaproteobacteria;Rhizobiales;Phyllobacteriaceae;158376	0	0	0	0	0	0	0	0	0	12	0	0	0	0	0	0	0	0	0	0	0	0
Bacteria;Proteobacteria;Alphaproteobacteria;Sphingomonadales;Sphingomonadaceae;Sphingomonas;1003206	2	0	0	0	0	0	0	0	0	10	0	0	0	0	0	0	0	0	0	0	0	0
Bacteria;Proteobacteria;Alphaproteobacteria;Sphingomonadales;Sphingomonadaceae;Sphingomonas;1108960	0	0	0	0	0	0	1	0	0	4	2	0	0	3	2	0	0	0	0	0	0	0
Bacteria;Proteobacteria;Betaproteobacteria;Neisseriales;Neisseriaceae;Neisseria;1117566	1	2	0	0	0	0	0	0	1	0	0	0	4	0	0	0	0	0	4	0	0	0
Bacteria;Proteobacteria;Deltaproteobacteria;Desulfovibrionales;Desulfovibrionaceae;Desulfovibrio;10512	0	0	1	0	0	1	0	0	10	0	0	0	0	0	0	0	0	0	0	0	0	0
Bacteria;Proteobacteria;Epsilonproteobacteria;Campylobacterales;Helicobacteraceae7508	0	0	2	0	0	5	0	0	0	0	0	0	5	0	0	0	0	0	0	0	0	0
Bacteria;Proteobacteria;Gammaproteobacteria;Pasteurellales;Pasteurellaceae;Aggregatibacter;pneumotropica370964	0	2	0	0	0	0	0	0	1	0	3	0	1	0	0	3	0	0	0	0	0	2
Bacteria;Tenericutes;RF3;ML615J-28;3639	3	0	3	0	0	6	0	0	0	0	0	0	0	0	0	0	0	0	0	0	0	0
Bacteria;TM7;TM7-3;CW040;4323100	0	0	5	0	0	0	0	0	0	0	0	0	1	6	0	0	0	0	0	0	0	0
Bacteria;Actinobacteria;Actinobacteria;Actinomycetales;Actinomycetaceae;658827	0	0	0	0	0	0	0	0	0	0	0	0	11	0	0	0	0	0	0	0	0	0
Bacteria;Actinobacteria;Actinobacteria;Actinomycetales;Actinomycetaceae;Actinomyces;4355718	0	0	0	0	0	0	4	0	2	0	0	0	0	1	0	0	0	0	3	1	0	0
Bacteria;Actinobacteria;Actinobacteria;Actinomycetales;Actinomycetaceae;Actinomyces;4383052	0	0	0	0	0	0	0	0	0	0	0	1	0	8	1	0	0	0	1	0	0	0
Bacteria;Actinobacteria;Actinobacteria;Actinomycetales;Actinomycetaceae;Actinomyces;4923	1	0	0	0	0	0	2	1	4	0	1	0	0	1	0	0	0	0	0	0	0	1
Bacteria;Actinobacteria;Actinobacteria;Actinomycetales;Actinomycetaceae;Actinomyces;5677	1	0	0	0	0	0	3	0	0	0	2	0	0	1	2	0	0	0	0	0	2	0
Bacteria;Actinobacteria;Actinobacteria;Actinomycetales;Actinomycetaceae;Actinomyces;6574	1	0	0	0	0	0	0	0	6	0	0	0	0	2	2	0	0	0	0	0	0	0
Bacteria;Actinobacteria;Actinobacteria;Actinomycetales;Actinomycetaceae;7663	0	0	0	0	0	0	1	0	3	0	1	2	0	2	0	0	2	0	0	0	0	0
Bacteria;Actinobacteria;Actinobacteria;Actinomycetales;Corynebacteriaceae;Corynebacterium;4309380	1	0	0	0	0	0	0	0	0	0	0	9	0	1	0	0	0	0	0	0	0	0
Bacteria;Actinobacteria;Actinobacteria;Actinomycetales;Corynebacteriaceae;Corynebacterium;kroppenstedtii446403	3	0	0	0	0	3	0	0	0	0	0	0	0	0	2	1	0	0	2	0	0	0
Bacteria;Actinobacteria;Actinobacteria;Actinomycetales;Microbacteriaceae1973	0	0	0	0	0	0	2	0	3	0	0	1	1	0	2	0	2	0	0	0	0	0
Bacteria;Actinobacteria;Actinobacteria;Actinomycetales;Micrococcaceae;Rothia;dentocariosa5954	0	2	0	0	0	0	0	0	0	1	0	6	0	2	0	0	0	0	0	0	0	0
Bacteria;Actinobacteria;Actinobacteria;Actinomycetales;Nocardiaceae;Rhodococcus;573976	0	0	0	0	0	0	0	10	1	0	0	0	0	0	0	0	0	0	0	0	0	0
Bacteria;Actinobacteria;Actinobacteria;Actinomycetales;Propionibacteriaceae;4314014	0	0	0	0	0	0	1	0	0	0	0	0	0	6	0	0	2	0	2	0	0	0
Bacteria;Actinobacteria;Actinobacteria;Bifidobacteriales;Bifidobacteriaceae;Bifidobacterium;484304	3	0	0	1	0	0	0	1	0	6	0	0	0	0	0	0	0	0	0	0	0	0
Bacteria;Actinobacteria;Actinobacteria;Bifidobacteriales;Bifidobacteriaceae5570	0	0	0	0	0	0	0	0	0	11	0	0	0	0	0	0	0	0	0	0	0	0
Bacteria;Bacteroidetes;[Saprospirae];[Saprospirales];Chitinophagaceae;204785	0	0	0	0	0	0	0	0	0	11	0	0	0	0	0	0	0	0	0	0	0	0
Bacteria;Bacteroidetes;Bacteroidia;Bacteroidales;[Odoribacteraceae];Odoribacter;1030652	0	0	0	0	0	11	0	0	0	0	0	0	0	0	0	0	0	0	0	0	0	0
Bacteria;Bacteroidetes;Bacteroidia;Bacteroidales;Bacteroidaceae;Bacteroides;3407052	0	0	1	0	0	6	0	0	0	0	0	0	0	2	2	0	0	0	0	0	0	0
Bacteria;Bacteroidetes;Bacteroidia;Bacteroidales;Porphyromonadaceae;Porphyromonas;1072288	2	1	0	2	3	0	0	0	0	0	0	0	0	0	0	1	0	1	0	0	1	0
Bacteria;Bacteroidetes;Bacteroidia;Bacteroidales;Porphyromonadaceae;Porphyromonas;4701	3	0	0	0	0	0	0	0	0	0	1	0	0	0	0	0	0	0	2	0	4	1
Bacteria;Bacteroidetes;Bacteroidia;Bacteroidales;Porphyromonadaceae;Porphyromonas;4943	0	1	0	9	0	0	0	0	0	0	0	0	0	0	0	0	0	0	0	0	1	0
Bacteria;Bacteroidetes;Bacteroidia;Bacteroidales;Porphyromonadaceae;Porphyromonas;5644	0	0	0	0	0	2	0	0	0	0	0	0	0	2	4	0	3	0	0	0	0	0
Bacteria;Bacteroidetes;Bacteroidia;Bacteroidales;Prevotellaceae;Prevotella;melaninogenica2517	0	0	0	1	2	0	1	0	0	0	0	0	0	0	0	0	2	1	2	0	2	0
Bacteria;Bacteroidetes;Bacteroidia;Bacteroidales;Prevotellaceae;Prevotella;melaninogenica2948	0	0	1	0	0	3	0	0	1	0	0	0	0	2	1	0	3	0	0	0	0	0
Bacteria;Bacteroidetes;Bacteroidia;Bacteroidales;Prevotellaceae;Prevotella;melaninogenica3909	1	0	0	0	0	1	2	0	2	0	0	0	0	0	0	3	2	0	0	0	0	0
Bacteria;Bacteroidetes;Bacteroidia;Bacteroidales;Prevotellaceae;Prevotella;melaninogenica5242	0	0	0	4	0	0	0	0	0	0	1	0	0	3	0	1	0	2	0	0	0	0
Bacteria;Bacteroidetes;Bacteroidia;Bacteroidales;Prevotellaceae;Prevotella;1949	1	1	0	0	0	0	0	0	2	0	0	0	1	0	0	2	4	0	0	0	0	0
Bacteria;Bacteroidetes;Bacteroidia;Bacteroidales;Prevotellaceae;Prevotella;4444	1	1	0	0	0	0	1	0	0	0	0	1	0	2	0	3	1	1	0	0	0	0
Bacteria;Bacteroidetes;Bacteroidia;Bacteroidales;Prevotellaceae;Prevotella;6693	0	0	2	0	0	0	0	0	0	0	0	0	0	0	0	4	0	4	0	0	0	1
Bacteria;Bacteroidetes;Bacteroidia;Bacteroidales;Prevotellaceae;Prevotella;6956	1	1	0	0	0	1	1	0	7	0	0	0	0	0	0	0	0	0	0	0	0	0
Bacteria;Bacteroidetes;Bacteroidia;Bacteroidales;Prevotellaceae;Prevotella;7348	3	0	0	0	0	0	0	0	0	0	0	0	0	0	0	0	4	3	0	0	1	0
Bacteria;Bacteroidetes;Flavobacteriia;Flavobacteriales;[Weeksellaceae];Chryseobacterium;1039092	0	0	2	0	0	0	0	9	0	0	0	0	0	0	0	0	0	0	0	0	0	0
Bacteria;Bacteroidetes;Flavobacteriia;Flavobacteriales;Flavobacteriaceae;Capnocytophaga;677	3	0	0	1	0	1	1	0	0	0	2	0	0	2	0	0	0	0	1	0	0	0
Bacteria;Firmicutes;Bacilli;Bacillales;Bacillaceae;Bacillus;1078248	0	0	6	0	0	0	1	0	0	0	1	0	0	2	0	0	0	0	0	0	1	0
Bacteria;Firmicutes;Bacilli;Gemellales;Gemellaceae;Gemella;5188	0	0	0	2	0	0	0	0	0	0	0	4	0	0	1	0	0	0	4	0	0	0
Bacteria;Firmicutes;Bacilli;Lactobacillales;Carnobacteriaceae;Granulicatella;2904	0	0	0	0	0	1	0	0	1	0	0	2	1	2	3	0	0	0	0	1	0	0
Bacteria;Firmicutes;Bacilli;Lactobacillales;Carnobacteriaceae;Granulicatella;3103	7	0	0	0	0	0	0	0	2	0	0	0	2	0	0	0	0	0	0	0	0	0
Bacteria;Firmicutes;Bacilli;Lactobacillales;Enterococcaceae7783	0	0	0	0	0	0	0	0	0	1	0	1	0	0	0	0	0	9	0	0	0	0
Bacteria;Firmicutes;Bacilli;Lactobacillales;Lactobacillaceae;Lactobacillus;539647	0	0	0	0	0	0	0	0	0	11	0	0	0	0	0	0	0	0	0	0	0	0
Bacteria;Firmicutes;Bacilli;Lactobacillales;Streptococcaceae;Streptococcus;1035753	0	3	0	0	0	0	0	0	0	0	0	0	0	1	2	0	1	2	0	1	1	0
Bacteria;Firmicutes;Bacilli;Lactobacillales;Streptococcaceae;Streptococcus;358343	0	0	0	0	0	1	0	0	1	1	5	0	0	0	0	0	1	0	0	1	1	0
Bacteria;Firmicutes;Bacilli;Lactobacillales;Streptococcaceae;Streptococcus;499109	0	1	0	0	1	0	1	0	0	2	0	1	0	0	2	0	1	0	0	0	2	0
Bacteria;Firmicutes;Bacilli;Lactobacillales;Streptococcaceae;Streptococcus;910272	0	1	2	0	0	4	1	0	0	0	0	0	0	2	0	0	0	0	0	1	0	0
Bacteria;Firmicutes;Bacilli;Lactobacillales;Streptococcaceae;Streptococcus;949816	0	0	1	2	0	1	0	0	0	1	1	0	0	2	2	0	0	1	0	0	0	0
Bacteria;Firmicutes;Bacilli;Lactobacillales;Streptococcaceae;Streptococcus;960519	0	0	0	1	3	0	0	0	0	0	1	2	0	0	1	0	1	0	0	1	0	1
Bacteria;Firmicutes;Bacilli;Lactobacillales;Streptococcaceae;Streptococcus;2503	0	0	0	0	0	0	3	0	2	0	1	3	0	0	1	0	0	0	1	0	0	0
Bacteria;Firmicutes;Bacilli;Lactobacillales;Streptococcaceae;Streptococcus;2622	0	0	0	0	0	0	0	0	0	11	0	0	0	0	0	0	0	0	0	0	0	0
Bacteria;Firmicutes;Bacilli;Lactobacillales;Streptococcaceae;Streptococcus;3003	0	0	0	0	0	0	0	0	0	10	0	0	0	0	0	0	0	0	0	1	0	0
Bacteria;Firmicutes;Bacilli;Lactobacillales;Streptococcaceae;Streptococcus;3331	0	0	0	0	1	0	0	0	0	7	0	0	0	0	0	0	0	3	0	0	0	0
Bacteria;Firmicutes;Bacilli;Lactobacillales;Streptococcaceae;Streptococcus;459	2	0	0	0	1	1	0	0	0	0	0	1	2	0	0	0	1	0	3	0	0	0
Bacteria;Firmicutes;Bacilli;Lactobacillales;Streptococcaceae;Streptococcus;540	0	0	0	0	0	0	0	0	0	11	0	0	0	0	0	0	0	0	0	0	0	0
Bacteria;Firmicutes;Bacilli;Lactobacillales;Streptococcaceae;Streptococcus;5647	2	0	0	0	0	1	0	0	1	0	0	0	0	0	0	0	4	1	0	1	1	0
Bacteria;Firmicutes;Bacilli;Lactobacillales;Streptococcaceae;Streptococcus;661	0	0	0	0	0	0	0	0	1	0	0	0	1	2	0	0	2	0	0	3	1	1
Bacteria;Firmicutes;Bacilli;Lactobacillales;Streptococcaceae;Streptococcus;6999	0	0	0	0	0	4	0	0	0	1	0	0	0	0	0	0	6	0	0	0	0	0
Bacteria;Firmicutes;Bacilli;Lactobacillales;Streptococcaceae;Streptococcus;7439	0	2	1	0	0	1	1	0	1	0	0	0	1	2	1	0	0	0	0	0	1	0
Bacteria;Firmicutes;Bacilli;Lactobacillales;Streptococcaceae;Streptococcus;7469	0	0	0	0	0	5	0	0	0	0	0	0	1	2	1	0	0	1	0	0	1	0
Bacteria;Firmicutes;Bacilli;Lactobacillales;Streptococcaceae;Streptococcus;7513	0	0	1	0	0	0	0	0	0	0	3	0	0	6	0	0	0	0	0	1	0	0
Bacteria;Firmicutes;Bacilli;Lactobacillales1592	0	1	0	0	0	2	0	0	2	0	1	0	0	0	1	1	0	3	0	0	0	0
Bacteria;Firmicutes;Bacilli;Lactobacillales8677	6	0	0	0	0	0	0	0	0	2	0	0	0	0	0	0	0	3	0	0	0	0
Bacteria;Firmicutes;Clostridia;Clostridiales;[Mogibacteriaceae];5147	0	0	0	0	1	0	4	0	0	0	0	0	0	1	0	0	0	0	5	0	0	0
Bacteria;Firmicutes;Clostridia;Clostridiales;[Tissierellaceae];Parvimonas;4395884	0	0	0	1	0	0	0	0	0	0	0	3	0	0	0	0	0	0	7	0	0	0
[truncated: 1,495 more rows]
